# Supplementary material for: Lipid saturation controls nuclear envelope function
Source: Nat Cell Biol. 2023 Aug 17;25(9):1290–302. doi: 10.1038/s41556-023-01207-8 (PMC10495262; doi:10.1038/s41556-023-01207-8)
Supplement: Supplementary file 2 — Supplementary Table 1. Yeast strains used in this study. Supplementary Table 2. Plasmids used in this study. Supplementary Table 3. GUV lipid mixes used in this study. [file 41556_2023_1207_MOESM2_ESM.xlsx]

## Sheet: Supplementary Table 1
Supplementary Table 1. Yeast strains used in this study.
Yeast strain	Source	Identifier
wild-type (BY4741), genotype: MATa; ura3∆0; leu2∆0; his3∆1; met15∆0	Euroscarf	Y00000
sct1∆, genotype: MATa; ura3∆0; leu2∆0; his3∆1; met15∆0; sct1∆::kanMX4	Euroscarf	Y03037
gpt2∆, genotype: MATa; ura3∆0; leu2∆0; his3∆1; met15∆0; gpt2∆::kanMX4	Euroscarf	Y05983
SEC63-GFP, genotype: MATa; ura3∆0; leu2∆0; his3∆1; met15∆0; SEC63-GFP::natNT2	This study	N/A
sct1∆ NUP188-mScarlet, genotype: MATa; ura3∆0; leu2∆0; his3∆1; met15∆0; sct1∆::kanMX4; NUP188-mScarlet::natNT2	This study	N/A
sct1∆ NUP188-mNeonGreen, genotype: MATa; ura3∆0; leu2∆0; his3∆1; met15∆0; sct1∆::kanMX4; NUP188-mNeonGreen::natNT2	This study	N/A
sct1∆ NUP188-GFP, genotype: MATa; ura3∆0; leu2∆0; his3∆1; met15∆0; sct1∆::kanMX4; NUP188-GFP::natNT2	This study	N/A
sct1∆ NUP188-mScarlet NUP159-GFP, genotype: MATa; ura3∆0; leu2∆0; his3∆1; met15∆0; sct1∆::kanMX4; NUP188-mScarlet::natNT2; NUP159-yeGFP::hphNT1	This study	N/A
sct1∆ NUP159-mScarlet NUP84-GFP, genotype: MATa; ura3∆0; leu2∆0; his3∆1; met15∆0; sct1∆::kanMX4; NUP159-mScarlet::natNT2; NUP84-yeGFP::hphNT1	This study	N/A
sct1∆ NUP159-mScarlet NUP82-GFP, genotype: MATa; ura3∆0; leu2∆0; his3∆1; met15∆0; sct1∆::kanMX4; NUP159-mScarlet::natNT2; NUP82-yeGFP::hphNT1	This study	N/A
sct1∆ NUP159-mScarlet POM34-GFP, genotype: MATa; ura3∆0; leu2∆0; his3∆1; met15∆0; sct1∆::kanMX4; NUP159-mScarlet::natNT2; POM34-yeGFP::hphNT1	This study	N/A
sct1∆ NUP159-mScarlet MLP1-GFP, genotype: MATa; ura3∆0; leu2∆0; his3∆1; met15∆0; sct1∆::kanMX4; NUP159-mScarlet::natNT2; MLP1-yeGFP::hphNT1	This study	N/A
sct1∆ NUP188-mScarlet PUS1-GFP, genotype: MATa; ura3∆0; leu2∆0; his3∆1; met15∆0; sct1∆::kanMX4; NUP188-mScarlet::natNT2; PUS1-GFP:: HIS3MX6	This study	N/A
sct1∆ SEC63-mScarlet PUS1-GFP, genotype: MATa; ura3∆0; leu2∆0; his3∆1; met15∆0; sct1∆::kanMX4; SEC63-mScarlet::natNT2; PUS1-GFP:: HIS3MX6	This study	N/A
sct1∆ NUP188-mScarlet SPC42-GFP, genotype: MATa; ura3∆0; leu2∆0; his3∆1; met15∆0; sct1∆::kanMX4; NUP188-mScarlet::natNT2; SPC42-yeGFP::hphNT1	This study	N/A
sct1∆ SEC63-mScarlet GFP-TUB1, genotype: MATa; ura3∆0; leu2∆0; his3∆1; met15∆0; sct1∆::kanMX4; SEC63-mScarlet::natNT2; GFP-TUB1::HIS3	This study	N/A
GAL1OLE1 SEC63-GFP, genotype: MATa; ura3∆0; leu2∆0; his3∆1; met15∆0; natNT2::GAL13xHA-OLE1; SEC63-GFP::HIS3MX6	This study	N/A
erg3∆, genotype: MATa; ura3∆0; leu2∆0; his3∆1; met15∆0; erg3∆::kanMX4	Euroscarf	Y02667
erg5∆, genotype: MATa; ura3∆0; leu2∆0; his3∆1; met15∆0; erg5∆::kanMX4	Euroscarf	Y00590
VPH1-mScarlet, genotype: MATa; ura3∆0; leu2∆0; his3∆1; met15∆0; VPH1-mScarlet::natNT2	This study	N/A
sct1∆ H2B-mScarlet, genotype: MATa; ura3∆0; leu2∆0; his3∆1; met15∆0; sct1∆::kanMX4; H2B-mScarlet::natNT2	This study	N/A
sct1∆ PMA1-mScarlet, genotype: MATa; ura3∆0; leu2∆0; his3∆1; met15∆0; sct1∆::kanMX4; PMA1-mScarlet::natNT2	This study	N/A
sct1∆ COX4-mGFP, genotype: MATa; ura3∆0; leu2∆0; his3∆1; met15∆0; sct1∆::kanMX4; COX4-mGFP::natNT2	This study	N/A
sct1∆ NUP188-mScarlet MGM4, genotype: MATa; ura3∆0; leu2∆0; his3∆1; met15∆0; sct1∆::kanMX4; NUP188-mScarlet::natNT2; GPDprom-MBP-GFP-4xMBP::URA3	This study	N/A
PUS1-GFP SEC63-mScarlet, genotype: MATa; ura3∆0; leu2∆0; his3∆1; met15∆0; PUS1-GFP::kanMX6; SEC63-mScarlet::natNT2	This study	N/A
NUP188-GFP SEC63-mScarlet, genotype: MATa; ura3∆0; leu2∆0; his3∆1; met15∆0; NUP188-GFP::HIS3MX6; SEC63-mScarlet::natNT2	This study	N/A
sct1∆ RITE NUP188-mCherry-(mGFP), genotype: MATa; ura3∆0; leu2∆0; his3∆1; met15∆0; sct1∆::kanMX4; CYC1term::GPDprom-CRE-EBD78-HIS3; NUP188-V5-LoxP-HA-mCherry-ADH1term-LoxP-T7-mGFP::HphMX6	This study	N/A

## Sheet: Supplementary Table 2
Supplementary Table 2. Plasmids used in this study.
Plasmid	Source	Identifier
Yeast plasmids based on the pRS31X series	87	N/A
mGFP-Sct1: pRS313-GAL1prom-mGFP-SCT1	This study	N/A
mGFP-Sct1 3A: pRS313-GAL1prom-mGFP-sct1 S664A S668A S671A	This study	N/A
mGFP-Sct1*: pRS313-GAL1prom-mGFP-sct1 G253L	This study	N/A
SCT1prom-BFP-Sct1: pRS313/pRS315-SCT1prom-BFP-SCT1	This study	N/A
BFP-Sct1: pRS313-GAL1prom-BFP-SCT1	This study	N/A
mCh-Sct1: pRS316-GAL1prom-mCherry-SCT1	This study	N/A
BFP-Sct1 3A: pRS313/pRS315-GAL1prom-BFP-sct1 S664A S668A S671A	This study	N/A
mCh-Sct1 3A: pRS316-GAL1prom-mCherry-sct1 S664A S668A S671A	This study	N/A
Sct1 3A: pRS315-GAL1prom-sct1 S664A S668A S671A	This study	N/A
BFP-Sct1*: pRS313/pRS315-GAL1prom-BFP-sct1 G253L	This study	N/A
mCh-Sct1*: pRS316-GAL1prom-mCherry-sct1 G253L	This study	N/A
Sct1*: pRS315-GAL1prom-sct1 G253L	This study	N/A
H.s. BFP-GPAT1: pRS313-GAL1prom-BFP-H.s. GPAT1	This study	N/A
H.s. BFP-GPAT2: pRS313-GAL1prom-BFP-H.s. GPAT2	This study	N/A
H.s. BFP-GPAT3: pRS313-GAL1prom-BFP-H.s. GPAT3	This study	N/A
H.s. BFP-GPAT4: pRS313-GAL1prom-BFP-H.s. GPAT4	This study	N/A
Ole1-mCh: pRS316/pRS315-GAL1prom-OLE1-mCh	This study	N/A
INM LipSat sensor: pRS316-ADH1prom-mGFP-HEH2(93-317)-MGA2(128-1113)	This study	N/A
mGFP-Pom152 TMD: pRS315-TPI1prom-mGFP-POM152(143-222)	This study	N/A
mGFP-Pom152: pRS315-POM152prom-mGFP-POM152	This study	N/A
mGFP-Dga1: pRS313-GAL1prom-mGFP-DGA1	This study	N/A
mGFP-Dga1 YFP>AAA: pRS313-GAL1prom-mGFP-dga1 Y129A F130A P131A	This study	N/A
Rtn1-mCh: pRS316-GAL1prom-RTN1-mCh	This study	N/A
mGFP-Gpt2: pRS313-GAL1prom-mGFP-GPT2	This study	N/A
mGFP-Gpt2 3A: pRS313-GAL1prom-mGFP-gpt2 S664A S668A S671A	This study	N/A
mGFP-Gpt2 3A G261L: pRS313-GAL1prom-mGFP-gpt2 S664A S668A S671A G261L	This study	N/A
NLS-2xmCherry: pRS313-ADH1prom-NUP60(1-24)-2xmCherry	This study	N/A
pFA6a-GFP::natNT2	88	N/A
pFA6a-mGFP::natNT2	This study	N/A
pFA6a-mScarlet::natNT2	This study	N/A
pFA6a-yeGFP::hphNT1	88	N/A
pFA6a-mNeonGreen:: natNT2	This study	N/A
pFA6a-GFP::HIS3Mx6	89	N/A
pFA6a-natNT2::GAL1prom-3xHA	88	N/A
pRS303-GFP-TUB1 (pAFS72)	90	N/A
pRS303-GPDprom-CRE-EBD78	48; Addgene #64769	64769
pRS306-GPDprom-MBP-GFP-4xMBP	This study, modified from 55	N/A
Recombination-Induced Tag Exchange (RITE) Cassette-V5-LoxP-HA-mCherry-ADH1term-LoxP-T7-mGFP::HphMX6	This study, modified from 48; Addgene #64766	N/A
87	Sikorski, R.S. & Hieter, P. A system of shuttle vectors and yeast host strains designed for efficient manipulation of DNA in Saccharomyces cerevisiae. Genetics 122, 19-27 (1989).
88	Janke, C. et al. A versatile toolbox for PCR-based tagging of yeast genes: new fluorescent proteins, more markers and promoter substitution cassettes. Yeast 21, 947-962 (2004).
89	Longtine, M.S. et al. Additional modules for versatile and economical PCR-based gene deletion and modification in Saccharomyces cerevisiae. Yeast 14, 953-961 (1998).
90	Straight, A.F., Marshall, W.F., Sedat, J.W. & Murray, A.W. Mitosis in living budding yeast: anaphase A but no metaphase plate. Science 277, 574-578 (1997).

## Sheet: Supplementary Table 3
Supplementary Table 3. GUV lipid mixes used in this study.
Ratios indicated in the upper row refer to the ratio between 18:1 PC and 16:1/16:0 PC, and cholesterol.
Mix 16:1 PC, ratio 1:2:0,25		Mix 16:0 PC, ratio 1:2:0,25
Lipid	Molar fraction	Lipid	Molar fraction
18:1 PC	0,3058	18:1 PC	0,3058
16:1 PC	0,6117	16:0 PC	0,6117
Cholesterol	0,0765	Cholesterol	0,0765
Laurdan	0,0050	Laurdan	0,0050
Rhod-PE	0,0010	Rhod-PE	0,0010
