# Supplementary material for: Lipid saturation controls nuclear envelope function
Source: Nat Cell Biol. 2023 Aug 17;25(9):1290–302. doi: 10.1038/s41556-023-01207-8 (PMC10495262; doi:10.1038/s41556-023-01207-8)
Supplement: Source Data Fig. 1 — Statistical source data. [file 41556_2023_1207_MOESM5_ESM.xlsx]

## Sheet: Source_Data_Fig_1c
Replicate #1				Replicate #2				Replicate #3
Number of cells				Number of cells				Number of cells
	Rigid NE/ER	Round NE/ER			Rigid NE/ER	Round NE/ER			Rigid NE/ER	Round NE/ER
Sct1	54	71		Sct1	66	40		Sct1	58	65
Sct1 3A	98	17		Sct1 3A	133	32		Sct1 3A	118	14
Sct1*	2	139		Sct1*	1	122		Sct1*	2	128
Sct1*=Sct1 G253L
