# Supplementary material for: Lipid saturation controls nuclear envelope function
Source: Nat Cell Biol. 2023 Aug 17;25(9):1290–302. doi: 10.1038/s41556-023-01207-8 (PMC10495262; doi:10.1038/s41556-023-01207-8)
Supplement: Source Data Fig. 2 — Statistical source data. [file 41556_2023_1207_MOESM7_ESM.xlsx]

## Sheet: Source_Data_Fig_2d
empty			Sct1			Ole1			Sct1+Ole1
µm	FU		µm	FU		µm	FU		µm	FU
0	0		0	0		0	7.5		0	20.0417
0.107	0		0.107	0		0.107	16.2747		0.107	21.9061
0.214	0		0.214	0		0.214	17.8905		0.214	23.8667
0.321	0		0.321	0		0.321	22.5284		0.321	25.3663
0.428	0		0.428	0		0.428	22.9381		0.428	23.9944
0.535	0		0.535	0.3455		0.535	16.8158		0.535	23.4583
0.642	0		0.642	7.7161		0.642	14.5222		0.642	21.3292
0.749	0		0.749	41.3401		0.749	12.3505		0.749	27.2487
0.856	0.6179		0.856	74.8516		0.856	6.686		0.856	30.1183
0.963	12.2839		0.963	101.62		0.963	6.7482		0.963	30.0004
1.07	64.5901		1.07	102.579		1.07	34.5252		1.07	39.9792
1.177	113.492		1.177	92.3638		1.177	167.044		1.177	91.3598
1.284	106.193		1.284	96.0406		1.284	234.381		1.284	191.163
1.391	81.7107		1.391	96.4953		1.391	198.825		1.391	221.581
1.498	82.002		1.498	83.0996		1.498	113.717		1.498	149.674
1.605	85.3733		1.605	87.0691		1.605	80.729		1.605	95.3906
1.712	84.5556		1.712	100.587		1.712	77.9124		1.712	87.4561
1.819	90.0081		1.819	108.974		1.819	76.9659		1.819	89.6002
1.926	100.068		1.926	107.366		1.926	73.6079		1.926	101.768
2.033	95.6219		2.033	103.502		2.033	66.1717		2.033	105.737
2.14	106.404		2.14	89.1504		2.14	67.0287		2.14	109.5
2.247	103.215		2.247	100.24		2.247	68.543		2.247	108.858
2.354	89.4404		2.354	102.925		2.354	72.5809		2.354	121.459
2.461	101.797		2.461	103.262		2.461	71.0695		2.461	143.706
2.568	121.367		2.568	119.22		2.568	72.4205		2.568	137.502
2.675	112.6		2.675	119.758		2.675	75.1206		2.675	160.295
2.782	106.984		2.782	103.951		2.782	72.4565		2.782	221.799
2.889	106.855		2.889	109.316		2.889	69.7201		2.889	229.354
2.996	107.19		2.996	108.568		2.996	108.114		2.996	122.884
3.103	115.049		3.103	78.9472		3.103	199.731		3.103	43.8815
3.21	108.858		3.21	33.7365		3.21	189.581		3.21	20.1458
3.317	70.5007		3.317	0		3.317	53.8651		3.317	18.4613
3.424	33.8618		3.424	0		3.424	4.9954		3.424	19.8733
3.531	0.3625		3.531	0		3.531	0		3.531	17.9769
3.638	0		3.638	0.2785		3.638	0		3.638	16.3769
3.745	0.6992		3.745	1.372		3.745	0		3.745	17.8385
3.852	3.4688		3.852	0		3.852	0		3.852	18.2467
3.959	0		3.959	0		3.959	0		3.959	22.1376
4.066	0		4.066	0		4.066	0		4.066	26.7492

## Sheet: Source_Data_Fig_2e
	EMPTY, Replicate#1				EMPTY, Replicate#2				EMPTY, Replicate#3				SCT1, Replicate#1				SCT1, Replicate#2				SCT1, Replicate#3				OLE1, replicate#1				OLE1, replicate#2				OLE1, replicate#3				SCT1+OLE1, Replicate#1				SCT1+OLE1, Replicate#2				SCT1+OLE1, Replicate#3
	Mean Intensity	Ratio			Mean Intensity	Ratio			Mean Intensity	Ratio			Mean Intensity	Ratio			Mean Intensity	Ratio			Mean Intensity	Ratio			Mean Intensity	Ratio			Mean Intensity	Ratio			Mean Intensity	Ratio			Mean Intensity	Ratio			Mean Intensity	Ratio			Mean Intensity	Ratio
NE	399.3	1.26521		NE	352.19	1.13837		NE	634.028	1.15535		NE	532.5	1.04361		NE	589.733	0.946704		NE	263.889	0.962708		NE	391.812	1.63255		NE	894.444	1.57134		NE	283.3	1.55148		NE	270.875	1.36806		NE	481.806	1.48489		NE	294.5	1.68179
nucleoplasm	315.6			nucleoplasm	309.381			nucleoplasm	548.778			nucleoplasm	510.25			nucleoplasm	622.933			nucleoplasm	274.111			nucleoplasm	240			nucleoplasm	569.222			nucleoplasm	182.6			nucleoplasm	198			nucleoplasm	324.472			nucleoplasm	175.111
NE	438.667	1.47368		NE	475.796	0.940915		NE	285.733	1.05984		NE	835.357	1.25997		NE	287.222	0.930023		NE	276.708	1.01871		NE	348.905	1.17514		NE	681.111	1.35845		NE	571.704	1.57286		NE	217	1.26457		NE	610.286	1.58653		NE	559.156	1.34443
nucleoplasm	297.667			nucleoplasm	505.673			nucleoplasm	269.6			nucleoplasm	663			nucleoplasm	308.833			nucleoplasm	271.625			nucleoplasm	296.905			nucleoplasm	501.389			nucleoplasm	363.481			nucleoplasm	171.6			nucleoplasm	384.667			nucleoplasm	415.906
NE	214.467	0.970145		NE	227.095	0.95552		NE	207.893	0.946043		NE	2098.17	1.091		NE	410.333	0.926958		NE	309.875	1.03055		NE	445.143	1.776		NE	661.875	1.55712		NE	417.2	0.907746		NE	397.2	1.67031		NE	767.625	1.91189		NE	694.267	1.62871
nucleoplasm	221.067			nucleoplasm	237.667			nucleoplasm	219.75			nucleoplasm	1923.17			nucleoplasm	442.667			nucleoplasm	300.688			nucleoplasm	250.643			nucleoplasm	425.062			nucleoplasm	459.6			nucleoplasm	237.8			nucleoplasm	401.5			nucleoplasm	426.267
NE	199.762	0.958419		NE	337.542	0.962228		NE	280.833	1.10456		NE	1050.5	0.852563		NE	1531.92	0.94748		NE	304.1	0.997049		NE	377.889	1.55403		NE	1171.08	2.22217		NE	448.795	1.37552		NE	439.167	1.88214		NE	313	1.24718		NE	406.625	1.29344
nucleoplasm	208.429			nucleoplasm	350.792			nucleoplasm	254.25			nucleoplasm	1232.17			nucleoplasm	1616.83			nucleoplasm	305			nucleoplasm	243.167			nucleoplasm	527			nucleoplasm	326.273			nucleoplasm	233.333			nucleoplasm	250.967			nucleoplasm	314.375
NE	248	0.983802		NE	298.476	1.72292		NE	327.125	1.18452		NE	423.167	1.29607		NE	687.111	0.922778		NE	491.679	0.813749		NE	239.167	1.32778		NE	1340.33	3.43382		NE	802.094	1.31524		NE	659.1	1.66355		NE	839.667	0.966286		NE	1024.17	1.61796
nucleoplasm	252.083			nucleoplasm	173.238			nucleoplasm	276.167			nucleoplasm	326.5			nucleoplasm	744.611			nucleoplasm	604.214			nucleoplasm	180.125			nucleoplasm	390.333			nucleoplasm	609.844			nucleoplasm	396.2			nucleoplasm	868.963			nucleoplasm	633
NE	330	1.05837		NE	252.167	0.956535		NE	198.286	0.888415		NE	530	0.886288		NE	479.857	0.902714		NE	376.714	0.946066		NE	1054.29	1.87151		NE	325	1.05767		NE	621.25	1.39589		NE	593.714	1.43707		NE	360.179	1.21345		NE	596.675	1.62515
nucleoplasm	311.8			nucleoplasm	263.625			nucleoplasm	223.19			nucleoplasm	598			nucleoplasm	531.571			nucleoplasm	398.19			nucleoplasm	563.333			nucleoplasm	307.278			nucleoplasm	445.056			nucleoplasm	413.143			nucleoplasm	296.821			nucleoplasm	367.15
NE	239.571	1.28901		NE	248.278	0.918602		NE	514.429	0.859085		NE	326.5	1.03446		NE	558.6	1.07866		NE	395.762	0.928707		NE	512	1.69938		NE	674.741	1.54194		NE	477.821	1.4962		NE	323.333	1.39248		NE	336.167	1.31287		NE	321.167	1.20381
nucleoplasm	185.857			nucleoplasm	270.278			nucleoplasm	598.81			nucleoplasm	315.625			nucleoplasm	517.867			nucleoplasm	426.143			nucleoplasm	301.286			nucleoplasm	437.593			nucleoplasm	319.357			nucleoplasm	232.2			nucleoplasm	256.056			nucleoplasm	266.792
NE	361.4	1.42846		NE	399.208	1.17529		NE	425.143	1.03717		NE	592.083	0.866833		NE	608.6	1.01977		NE	354.074	0.935329		NE	552	1.86067		NE	427.963	1.7497		NE	622.125	1.71522		NE	381.75	1.37609		NE	1516.21	1.95283		NE	733.357	1.6693
nucleoplasm	253			nucleoplasm	339.667			nucleoplasm	409.905			nucleoplasm	683.042			nucleoplasm	596.8			nucleoplasm	378.556			nucleoplasm	296.667			nucleoplasm	244.593			nucleoplasm	362.708			nucleoplasm	277.417			nucleoplasm	776.417			nucleoplasm	439.321
NE	510.143	1.20928		NE	319	1.09983		NE	347.833	0.990508		NE	270.5	0.948845		NE	435.533	0.908118		NE	307.786	1.07403		NE	366.188	1.44667		NE	268.963	1.69673		NE	728.071	1.65726		NE	378.833	1.63643		NE	857.917	1.17335		NE	520.542	1.73683
nucleoplasm	421.857			nucleoplasm	290.045			nucleoplasm	351.167			nucleoplasm	285.083			nucleoplasm	479.6			nucleoplasm	286.571			nucleoplasm	253.125			nucleoplasm	158.519			nucleoplasm	439.321			nucleoplasm	231.5			nucleoplasm	731.167			nucleoplasm	299.708
NE	357.85	1.05576		NE	312.333	1.1676		NE	249.35	1.09918		NE	524.167	1.05549		NE	418.917	1.10605		NE	343.125	1.17559		NE	464.05	1.79516		NE	528.933	1.43732		NE	331.286	1.2421		NE	570.5	1.83441		NE	819.029	1.16794		NE	932.278	1.6017
nucleoplasm	338.95			nucleoplasm	267.5			nucleoplasm	226.85			nucleoplasm	496.611			nucleoplasm	378.75			nucleoplasm	291.875			nucleoplasm	258.5			nucleoplasm	368			nucleoplasm	266.714			nucleoplasm	311			nucleoplasm	701.257			nucleoplasm	582.056
NE	633.5	1.0701		NE	499.55	1.30142		NE	393.5	1.00184		NE	330.667	0.894231		NE	717	0.934724		NE	405.333	0.965942		NE	300.296	1.30333		NE	552.7	1.64055		NE	493.152	1.71576		NE	619.5	1.60129		NE	909.525	1.16089		NE	741.292	1.29286
nucleoplasm	592			nucleoplasm	383.85			nucleoplasm	392.778			nucleoplasm	369.778			nucleoplasm	767.071			nucleoplasm	419.625			nucleoplasm	230.407			nucleoplasm	336.9			nucleoplasm	287.424			nucleoplasm	386.875			nucleoplasm	783.475			nucleoplasm	573.375
NE	258	0.846364		NE	440.143	0.883568		NE	289	1.09366		NE	425.625	0.80649		NE	372.5	0.860277		NE	248.733	0.91		NE	274.4	1.33854		NE	534.476	1.99007		NE	873.179	1.48275		NE	670.562	1.6071		NE	1021.25	1.22324		NE	605.257	1.4117
nucleoplasm	304.833			nucleoplasm	498.143			nucleoplasm	264.25			nucleoplasm	527.75			nucleoplasm	433			nucleoplasm	273.333			nucleoplasm	205			nucleoplasm	268.571			nucleoplasm	588.893			nucleoplasm	417.25			nucleoplasm	834.875			nucleoplasm	428.743
NE	406.9	1.59132		NE	649.967	1.09915		NE	257	1.17471		NE	491.556	1.47074		NE	324.25	0.962404		NE	428.312	0.938639		NE	397.875	1.71529		NE	450.619	1.63805		NE	867.4	1.58908		NE	1159.29	1.45092		NE	903.25	1.24666		NE	279.444	1.45628
nucleoplasm	255.7			nucleoplasm	591.333			nucleoplasm	218.778			nucleoplasm	334.222			nucleoplasm	336.917			nucleoplasm	456.312			nucleoplasm	231.958			nucleoplasm	275.095			nucleoplasm	545.85			nucleoplasm	799			nucleoplasm	724.536			nucleoplasm	191.889
NE	284.1	0.926312		NE	392.333	0.998304		NE	202.357	1.02719		NE	322.167	0.965776		NE	420.333	0.921514		NE	274.133	0.838328		NE	401.929	1.59541		NE	470.542	2.05589		NE	332.042	1.29809		NE	2848.29	2.3451		NE	471.576	1.19515		NE	494.281	1.26861
nucleoplasm	306.7			nucleoplasm	393			nucleoplasm	197			nucleoplasm	333.583			nucleoplasm	456.133			nucleoplasm	327			nucleoplasm	251.929			nucleoplasm	228.875			nucleoplasm	255.792			nucleoplasm	1214.57			nucleoplasm	394.576			nucleoplasm	389.625
NE	275.167	1.04033		NE	373.433	1.22544		NE	220.417	1.15831		NE	565.444	0.93171		NE	454.722	0.852338		NE	615	1.4891		NE	768.4	1.3144		NE	319.125	1.15625		NE	254.25	1.60886		NE	2395.73	3.28693		NE	666.356	1.59746		NE	438.594	1.81448
nucleoplasm	264.5			nucleoplasm	304.733			nucleoplasm	190.292			nucleoplasm	606.889			nucleoplasm	533.5			nucleoplasm	413			nucleoplasm	584.6			nucleoplasm	276			nucleoplasm	158.031			nucleoplasm	728.867			nucleoplasm	417.133			nucleoplasm	241.719
NE	353.833	1.36264		NE	391.222	1.00961		NE	233.944	1.05645		NE	278.4	1.05909		NE	476.63	1.05044		NE	373.593	1.04583		NE	1181.29	1.77866		NE	545.7	2.38262		NE	257.714	1.52005		NE	242.857	1.5233		NE	835.675	1.10291		NE	607.259	1.16881
nucleoplasm	259.667			nucleoplasm	387.5			nucleoplasm	221.444			nucleoplasm	262.867			nucleoplasm	453.741			nucleoplasm	357.222			nucleoplasm	664.143			nucleoplasm	229.033			nucleoplasm	169.543			nucleoplasm	159.429			nucleoplasm	757.7			nucleoplasm	519.556
NE	275.2	1.21986		NE	535.889	0.866355		NE	270.714	1.05454		NE	431.37	0.979645		NE	324.214	0.940336		NE	283.889	0.957826		NE	537.5	1.35586		NE	364	1.73162		NE	666.542	1.52222		NE	260.083	1.54735		NE	505.958	1.17631		NE	606.344	1.59263
nucleoplasm	225.6			nucleoplasm	618.556			nucleoplasm	256.714			nucleoplasm	440.333			nucleoplasm	344.786			nucleoplasm	296.389			nucleoplasm	396.429			nucleoplasm	210.208			nucleoplasm	437.875			nucleoplasm	168.083			nucleoplasm	430.125			nucleoplasm	380.719
NE	525.167	1.34314		NE	278.619	0.887187		NE	416.476	1.1307		NE	336.233	0.916833		NE	298.625	1.08904		NE	306.969	1.00563		NE	580.917	1.77199		NE	593.857	2.08319		NE	573.864	1.49144		NE	597.5	3.0155		NE	371.045	1.02236		NE	491.28	1.27407
nucleoplasm	391			nucleoplasm	314.048			nucleoplasm	368.333			nucleoplasm	366.733			nucleoplasm	274.208			nucleoplasm	305.25			nucleoplasm	327.833			nucleoplasm	285.071			nucleoplasm	384.773			nucleoplasm	198.143			nucleoplasm	362.932			nucleoplasm	385.6
NE	448.333	0.984386		NE	234.542	1.28019		NE	190.861	1.02629		NE	973.111	0.892671		NE	446.625	1.00084		NE	387.625	0.98304		NE	732.9	2.39666		NE	417.5	1.65675		NE	447.325	1.8697		NE	396.083	1.75323		NE	365.333	1.25454		NE	365.312	1.25888
nucleoplasm	455.444			nucleoplasm	183.208			nucleoplasm	185.972			nucleoplasm	1090.11			nucleoplasm	446.25			nucleoplasm	394.312			nucleoplasm	305.8			nucleoplasm	252			nucleoplasm	239.25			nucleoplasm	225.917			nucleoplasm	291.208			nucleoplasm	290.188
NE	374.333	0.938179		NE	534.75	1.59806		NE	284.667	0.994642		NE	375.417	1.01281		NE	524.857	1.05747		NE	214.475	1.00012		NE	1186.33	1.98827		NE	641.889	1.87565		NE	583.857	1.19247		NE	571.1	1.73376		NE	372.433	1.07206		NE	400.929	2.06322
nucleoplasm	399			nucleoplasm	334.625			nucleoplasm	286.2			nucleoplasm	370.667			nucleoplasm	496.333			nucleoplasm	214.45			nucleoplasm	596.667			nucleoplasm	342.222			nucleoplasm	489.619			nucleoplasm	329.4			nucleoplasm	347.4			nucleoplasm	194.321
NE	342.3	1.04775		NE	837.222	1.14784		NE	482.033	0.912193		NE	327.417	0.957009		NE	397.111	0.977571		NE	333.867	0.83425		NE	689.071	2.17618		NE	445.583	1.59137		NE	473.833	1.23542		NE	481.875	1.70424		NE	537.444	1.32363		NE	809.536	1.45013
nucleoplasm	326.7			nucleoplasm	729.389			nucleoplasm	528.433			nucleoplasm	342.125			nucleoplasm	406.222			nucleoplasm	400.2			nucleoplasm	316.643			nucleoplasm	280			nucleoplasm	383.542			nucleoplasm	282.75			nucleoplasm	406.037			nucleoplasm	558.25
NE	231.111	0.960961		NE	506.5	1.19942		NE	1851.48	0.869529		NE	436.833	0.852635		NE	604.844	0.922413		NE	440.2	1.20438		NE	413.5	2.13351		NE	392.556	1.40198		NE	414.536	1.33598		NE	769.5	1.84003		NE	466.114	1.74115		NE	802.929	1.58146
nucleoplasm	240.5			nucleoplasm	422.286			nucleoplasm	2129.29			nucleoplasm	512.333			nucleoplasm	655.719			nucleoplasm	365.5			nucleoplasm	193.812			nucleoplasm	280			nucleoplasm	310.286			nucleoplasm	418.2			nucleoplasm	267.705			nucleoplasm	507.714
NE	244.9	0.930471		NE	217.227	0.926163		NE	460.964	1.11807		NE	661.8	1.13878		NE	1284.21	1.10288		NE	464.333	0.905722		NE	434.75	1.5506		NE	730.333	1.86627		NE	438.75	2.18439		NE	837.312	1.89357		NE	339.521	1.30858		NE	622.219	1.48567
nucleoplasm	263.2			nucleoplasm	234.545			nucleoplasm	412.286			nucleoplasm	581.15			nucleoplasm	1164.42			nucleoplasm	512.667			nucleoplasm	280.375			nucleoplasm	391.333			nucleoplasm	200.857			nucleoplasm	442.188			nucleoplasm	259.458			nucleoplasm	418.812
NE	262.667	0.910983		NE	300.675	0.871522		NE	310.4	1.23077		NE	395.44	1.08925		NE	498.667	1.04484		NE	269.6	1.01201		NE	443.381	1.16592		NE	566	2.4669		NE	510.667	1.92221		NE	516.786	1.8599		NE	430.071	1.33296		NE	283.156	1.5877
nucleoplasm	288.333			nucleoplasm	345			nucleoplasm	252.2			nucleoplasm	363.04			nucleoplasm	477.267			nucleoplasm	266.4			nucleoplasm	380.286			nucleoplasm	229.438			nucleoplasm	265.667			nucleoplasm	277.857			nucleoplasm	322.643			nucleoplasm	178.344
NE	998.667	1.04055		NE	431.19	1.64218		NE	750.071	0.887209		NE	340.567	0.878277		NE	604	0.990841		NE	249.375	0.894886		NE	339.5	1.80791		NE	559.4	1.9725		NE	659.575	1.11035		NE	348.167	1.93665		NE	274.78	1.09161		NE	869.188	1.87426
nucleoplasm	959.75			nucleoplasm	262.571			nucleoplasm	845.429			nucleoplasm	387.767			nucleoplasm	609.583			nucleoplasm	278.667			nucleoplasm	187.786			nucleoplasm	283.6			nucleoplasm	594.025			nucleoplasm	179.778			nucleoplasm	251.72			nucleoplasm	463.75
NE	360	1.09146		NE	375.917	0.917803		NE	328.222	0.921829		NE	938.05	1.02413		NE	369.278	0.900555		NE	272	1.00637		NE	734.519	2.57058		NE	598.643	2.21778		NE	729.952	1.42874		NE	394.438	1.44715		NE	451.464	1.21466		NE	452.958	1.55544
nucleoplasm	329.833			nucleoplasm	409.583			nucleoplasm	356.056			nucleoplasm	915.95			nucleoplasm	410.056			nucleoplasm	270.278			nucleoplasm	285.741			nucleoplasm	269.929			nucleoplasm	510.905			nucleoplasm	272.562			nucleoplasm	371.679			nucleoplasm	291.208
NE	411.667	1.28312		NE	299.048	1.12767		NE	276.833	0.911535		NE	619.667	0.959236		NE	667.611	1.15061		NE	216.44	0.913095		NE	563.5	1.39937		NE	496.071	2.04807		NE	552.306	1.20789		NE	539.583	1.44919		NE	275.5	0.97966		NE	668.938	2.02939
nucleoplasm	320.833			nucleoplasm	265.19			nucleoplasm	303.7			nucleoplasm	646			nucleoplasm	580.222			nucleoplasm	237.04			nucleoplasm	402.682			nucleoplasm	242.214			nucleoplasm	457.25			nucleoplasm	372.333			nucleoplasm	281.22			nucleoplasm	329.625
NE	383.4	1.25705		NE	412.5	0.936436		NE	296.481	0.935601		NE	320.4	1.0092		NE	752.333	0.959813		NE	298.875	0.892081		NE	626.593	1.77972		NE	413.3	2.32191		NE	817.267	1.48567		NE	472.708	1.27961		NE	1027.42	1.49379		NE	276.406	1.53586
nucleoplasm	305			nucleoplasm	440.5			nucleoplasm	316.889			nucleoplasm	317.48			nucleoplasm	783.833			nucleoplasm	335.031			nucleoplasm	352.074			nucleoplasm	178			nucleoplasm	550.1			nucleoplasm	369.417			nucleoplasm	687.792			nucleoplasm	179.969
NE	304.5	1.08299		NE	372.607	0.961655		NE	373.333	1.03078		NE	354.125	0.924608		NE	467.542	0.793901		NE	531.65	0.875072		NE	327.708	1.40975		NE	329.2	1.77371		NE	957.656	1.57639		NE	428	1.38652		NE	678.778	1.22959		NE	402.094	1.00171
nucleoplasm	281.167			nucleoplasm	387.464			nucleoplasm	362.185			nucleoplasm	383			nucleoplasm	588.917			nucleoplasm	607.55			nucleoplasm	232.458			nucleoplasm	185.6			nucleoplasm	607.5			nucleoplasm	308.688			nucleoplasm	552.037			nucleoplasm	401.406
NE	424.5	0.962312		NE	342.2	1.10476		NE	252.625	1.02381		NE	531.333	1.3885		NE	2457.55	1.0045		NE	252.8	1.00637		NE	441.296	2.10401		NE	274.536	1.14817		NE	249.45	1.41854		NE	475.292	1.83245		NE	650.444	1.37466		NE	520.111	1.28176
nucleoplasm	441.125			nucleoplasm	309.75			nucleoplasm	246.75			nucleoplasm	382.667			nucleoplasm	2446.55			nucleoplasm	251.2			nucleoplasm	209.741			nucleoplasm	239.107			nucleoplasm	175.85			nucleoplasm	259.375			nucleoplasm	473.167			nucleoplasm	405.778
NE	360.5	0.943364		NE	326.389	1.00565		NE	272	1.12142		NE	309.125	0.939947		NE	809.333	1.12504		NE	799.5	0.829142		NE	606.929	1.63624		NE	437.5	1.86667		NE	843.429	1.78733		NE	534.556	1.61606		NE	821.278	1.45875		NE	442.643	1.45949
nucleoplasm	382.143			nucleoplasm	324.556			nucleoplasm	242.55			nucleoplasm	328.875			nucleoplasm	719.381			nucleoplasm	964.25			nucleoplasm	370.929			nucleoplasm	234.375			nucleoplasm	471.893			nucleoplasm	330.778			nucleoplasm	563			nucleoplasm	303.286
NE	330	0.909592		NE	793.407	1.06529		NE	455.714	1.23667		NE	469.1	1.06107		NE	405.944	0.900542		NE	630.533	1.14677		NE	424.333	1.65683		NE	321.281	1.3839		NE	406.85	1.37033		NE	1499.53	2.17555		NE	422.167	1.18683		NE	857.875	1.69666
nucleoplasm	362.8			nucleoplasm	744.778			nucleoplasm	368.5			nucleoplasm	442.1			nucleoplasm	450.778			nucleoplasm	549.833			nucleoplasm	256.111			nucleoplasm	232.156			nucleoplasm	296.9			nucleoplasm	689.267			nucleoplasm	355.708			nucleoplasm	505.625
NE	528.75	0.97219		NE	262	0.976571		NE	267.375	0.982996		NE	450.889	0.975012		NE	412.733	0.999354		NE	399.286	1.03318		NE	833.062	2.56278		NE	1490.27	1.92144		NE	760.467	2.07948		NE	423.25	1.73879		NE	398.344	1.09973		NE	578.533	1.49132
nucleoplasm	543.875			nucleoplasm	268.286			nucleoplasm	272			nucleoplasm	462.444			nucleoplasm	413			nucleoplasm	386.464			nucleoplasm	325.062			nucleoplasm	775.6			nucleoplasm	365.7			nucleoplasm	243.417			nucleoplasm	362.219			nucleoplasm	387.933
NE	560.714	1.11728		NE	787.375	0.872468		NE	343.444	1.1969		NE	373.875	0.896046		NE	422.167	0.965136		NE	271.625	0.913409		NE	491.45	1.53578		NE	350.429	1.67516		NE	275.55	1.51568		NE	398.667	2.07459		NE	453.393	1.68951		NE	440.6	1.27933
nucleoplasm	501.857			nucleoplasm	902.469			nucleoplasm	286.944			nucleoplasm	417.25			nucleoplasm	437.417			nucleoplasm	297.375			nucleoplasm	320			nucleoplasm	209.19			nucleoplasm	181.8			nucleoplasm	192.167			nucleoplasm	268.357			nucleoplasm	344.4
NE	333.7	1.43836		NE	406.68	1.02583		NE	440.975	0.9416		NE	629.833	0.861802		NE	405.333	0.963168		NE	340	1.09934		NE	815.75	1.99085		NE	287.167	1.12482		NE	272.659	1.30615		NE	726.083	1.60608		NE	467.227	1.02646		NE	402.622	1.67759
nucleoplasm	232			nucleoplasm	396.44			nucleoplasm	468.325			nucleoplasm	730.833			nucleoplasm	420.833			nucleoplasm	309.278			nucleoplasm	409.75			nucleoplasm	255.3			nucleoplasm	208.75			nucleoplasm	452.083			nucleoplasm	455.182			nucleoplasm	240
NE	391.5	1.16151		NE	750.583	0.828154		NE	256.575	1.07297		NE	339.5	1.07394		NE	465.179	0.804161		NE	410.667	1.01282		NE	957.083	1.93253		NE	474.286	1.54923		NE	571.68	2.0131		NE	715.467	1.54517		NE	435.533	1.13558		NE	437.656	1.64629
nucleoplasm	337.062			nucleoplasm	906.333			nucleoplasm	239.125			nucleoplasm	316.125			nucleoplasm	578.464			nucleoplasm	405.467			nucleoplasm	495.25			nucleoplasm	306.143			nucleoplasm	283.98			nucleoplasm	463.033			nucleoplasm	383.533			nucleoplasm	265.844
NE	515.25	1.07793		NE	393.042	0.987232		NE	348.629	0.967415		NE	302.5	0.91713		NE	373.071	0.983986		NE	285.571	0.987648		NE	383.2	1.78482		NE	320.5	1.30888		NE	501	1.122		NE	746.417	2.07386		NE	467.875	1.29456		NE	316.125	1.37421
nucleoplasm	478			nucleoplasm	398.125			nucleoplasm	360.371			nucleoplasm	329.833			nucleoplasm	379.143			nucleoplasm	289.143			nucleoplasm	214.7			nucleoplasm	244.867			nucleoplasm	446.525			nucleoplasm	359.917			nucleoplasm	361.417			nucleoplasm	230.042
NE	362.25	1.18415		NE	554.4	0.987414		NE	419.9	1.11488		NE	288.1	0.982941		NE	415.958	0.88793		NE	959.8	0.967248		NE	791.643	2.42146		NE	347.481	1.74095		NE	808.76	1.22162		NE	603.233	1.46903		NE	586.5	1.40032		NE	594.786	1.76121
nucleoplasm	305.917			nucleoplasm	561.467			nucleoplasm	376.633			nucleoplasm	293.1			nucleoplasm	468.458			nucleoplasm	992.3			nucleoplasm	326.929			nucleoplasm	199.593			nucleoplasm	662.04			nucleoplasm	410.633			nucleoplasm	418.833			nucleoplasm	337.714
NE	405	0.987323		NE	526.1	0.924199		NE	725.333	0.849212		NE	278.333	0.815728		NE	467.97	0.963983		NE	365.185	0.908756		NE	465.5	2.6966		NE	323.5	1.7311		NE	444.969	1.45682		NE	675	2.61712		NE	419.944	1.20741		NE	644.5	0.955169
nucleoplasm	410.2			nucleoplasm	569.25			nucleoplasm	854.125			nucleoplasm	341.208			nucleoplasm	485.455			nucleoplasm	401.852			nucleoplasm	172.625			nucleoplasm	186.875			nucleoplasm	305.438			nucleoplasm	257.917			nucleoplasm	347.806			nucleoplasm	674.75
NE	533.867	1.41885		NE	535.6	1.3498		NE	296.848	1.04279		NE	422.167	0.773908		NE	360.5	1.11711		NE	243.778	1.15901		NE	336.238	1.36868		NE	258.476	1.66913		NE	352.175	1.37811		NE	337.444	1.45137		NE	384.5	1.2056		NE	397.257	1.30187
nucleoplasm	376.267			nucleoplasm	396.8			nucleoplasm	284.667			nucleoplasm	545.5			nucleoplasm	322.708			nucleoplasm	210.333			nucleoplasm	245.667			nucleoplasm	154.857			nucleoplasm	255.55			nucleoplasm	232.5			nucleoplasm	318.929			nucleoplasm	305.143
NE	246.179	1.02758		NE	277	1.0128		NE	382.926	0.98523		NE	468.375	1.07734		NE	448.417	0.968503		NE	487.111	0.942188		NE	609.571	1.26605		NE	589.619	2.11477		NE	394.889	1.32058		NE	463.556	1.75478		NE	1094	1.43727		NE	295.5	1.42797
nucleoplasm	239.571			nucleoplasm	273.5			nucleoplasm	388.667			nucleoplasm	434.75			nucleoplasm	463			nucleoplasm	517			nucleoplasm	481.476			nucleoplasm	278.81			nucleoplasm	299.028			nucleoplasm	264.167			nucleoplasm	761.167			nucleoplasm	206.938
NE	638.5	0.978732		NE	303.625	0.933692		NE	296.583	1.2405		NE	385.6	0.909005		NE	379.062	0.887085		NE	914.542	1.00059		NE	369.417	1.46231		NE	808.25	1.51193		NE	315	1.42979		NE	635.75	1.77089		NE	634.762	2.31544		NE	395.208	1.48412
nucleoplasm	652.375			nucleoplasm	325.188			nucleoplasm	239.083			nucleoplasm	424.2			nucleoplasm	427.312			nucleoplasm	914			nucleoplasm	252.625			nucleoplasm	534.583			nucleoplasm	220.312			nucleoplasm	359			nucleoplasm	274.143			nucleoplasm	266.292
NE	409.5	1.44063		NE	305.55	0.93042		NE	637.458	0.967801		NE	357.833	1.15275		NE	418.095	0.944899		NE	270.8	0.991941		NE	312.214	1.57912		NE	877.143	1.75797		NE	292.583	1.15102		NE	516.074	1.91928		NE	560.056	1.28601		NE	517.875	1.58796
nucleoplasm	284.25			nucleoplasm	328.4			nucleoplasm	658.667			nucleoplasm	310.417			nucleoplasm	442.476			nucleoplasm	273			nucleoplasm	197.714			nucleoplasm	498.952			nucleoplasm	254.194			nucleoplasm	268.889			nucleoplasm	435.5			nucleoplasm	326.125
NE	355.857	1.2805		NE	363.286	1.00434		NE	250.406	1.03021		NE	308.457	0.920611		NE	487.125	0.971578		NE	263.3	1.05637		NE	828.1	2.31961		NE	504.143	2.37964		NE	501.85	1.31728		NE	442.519	1.8573		NE	518.375	1.19167		NE	463.464	1.53211
nucleoplasm	277.905			nucleoplasm	361.714			nucleoplasm	243.062			nucleoplasm	335.057			nucleoplasm	501.375			nucleoplasm	249.25			nucleoplasm	357			nucleoplasm	211.857			nucleoplasm	380.975			nucleoplasm	238.259			nucleoplasm	435			nucleoplasm	302.5
NE	315.125	0.92412		NE	390.125	1.02473		NE	499	0.983736		NE	807.81	0.846338		NE	522.438	1.19397		NE	278	1.04315		NE	403.083	1.99053		NE	446.278	1.37858		NE	425.583	1.44042		NE	498.409	1.37907		NE	688.933	1.25223		NE	235.875	1.04197
nucleoplasm	341			nucleoplasm	380.708			nucleoplasm	507.25			nucleoplasm	954.476			nucleoplasm	437.562			nucleoplasm	266.5			nucleoplasm	202.5			nucleoplasm	323.722			nucleoplasm	295.458			nucleoplasm	361.409			nucleoplasm	550.167			nucleoplasm	226.375
NE	492.312	1.01455		NE	587	1.30412		NE	508.63	1.14242		NE	469.964	0.931413		NE	514.75	0.987293		NE	206.467	1.09745		NE	876.5	1.91167		NE	385.438	1.25295		NE	455.594	1.41078		NE	667.722	1.04786		NE	303.021	1.35139		NE	551.815	1.82765
nucleoplasm	485.25			nucleoplasm	450.111			nucleoplasm	445.222			nucleoplasm	504.571			nucleoplasm	521.375			nucleoplasm	188.133			nucleoplasm	458.5			nucleoplasm	307.625			nucleoplasm	322.938			nucleoplasm	637.222			nucleoplasm	224.229			nucleoplasm	301.926
NE	511	1.329		NE	314.375	1.12352		NE	494.458	1.52689		NE	886.2	0.89146		NE	428.333	0.981965		NE	302.233	0.908699		NE	733	1.71636		NE	418.519	1.70618		NE	401.111	0.964338		NE	856.533	1.53556		NE	611.771	1.12488		NE	396.267	1.11394
nucleoplasm	384.5			nucleoplasm	279.812			nucleoplasm	323.833			nucleoplasm	994.1			nucleoplasm	436.2			nucleoplasm	332.6			nucleoplasm	427.067			nucleoplasm	245.296			nucleoplasm	415.944			nucleoplasm	557.8			nucleoplasm	543.857			nucleoplasm	355.733
NE	272.5	1.17923		NE	351.312	0.950617		NE	425.889	1.07525		NE	1262.45	0.915217		NE	750.556	0.963761		NE	353.095	1.04984		NE	742	2.60286		NE	564.071	1.35711		NE	227.725	1.26128		NE	489.833	1.97315		NE	334.556	1.04913		NE	477.5	1.48158
nucleoplasm	231.083			nucleoplasm	369.562			nucleoplasm	396.083			nucleoplasm	1379.4			nucleoplasm	778.778			nucleoplasm	336.333			nucleoplasm	285.071			nucleoplasm	415.643			nucleoplasm	180.55			nucleoplasm	248.25			nucleoplasm	318.889			nucleoplasm	322.292
NE	425.083	0.957754		NE	387.037	1.36103		NE	271.3	1.08357		NE	536.4	0.955673		NE	986.19	1.01687		NE	262.542	1.03669		NE	401.778	1.61177		NE	750.833	2.11205		NE	246.5	1.04572		NE	393.333	1.22534		NE	399.5	1.62779		NE	493.32	1.7077
nucleoplasm	443.833			nucleoplasm	284.37			nucleoplasm	250.375			nucleoplasm	561.28			nucleoplasm	969.833			nucleoplasm	253.25			nucleoplasm	249.278			nucleoplasm	355.5			nucleoplasm	235.722			nucleoplasm	321			nucleoplasm	245.425			nucleoplasm	288.88
NE	356.062	0.914593		NE	323.778	1.02624		NE	271.464	0.939555		NE	428.714	1.13089		NE	910.762	0.909939		NE	876	1.26394		NE	557.5	1.75868		NE	786.867	1.1218		NE	411.156	1.32939		NE	422.417	1.3287		NE	375.778	1.3414		NE	501.85	1.29259
nucleoplasm	389.312			nucleoplasm	315.5			nucleoplasm	288.929			nucleoplasm	379.095			nucleoplasm	1000.9			nucleoplasm	693.071			nucleoplasm	317			nucleoplasm	701.433			nucleoplasm	309.281			nucleoplasm	317.917			nucleoplasm	280.139			nucleoplasm	388.25
				NE	457.25	1.23933		NE	266.65	1.02038		NE	302.125	0.89868		NE	397.889	0.92025		NE	362.333	0.93834		NE	283.5	1.72866		NE	664.5	1.33949		NE	364.37	1.25661		NE	440.955	1.64787		NE	544.795	1.00939		NE	559.45	1.77097
				nucleoplasm	368.95			nucleoplasm	261.325			nucleoplasm	336.188			nucleoplasm	432.37			nucleoplasm	386.143			nucleoplasm	164			nucleoplasm	496.083			nucleoplasm	289.963			nucleoplasm	267.591			nucleoplasm	539.727			nucleoplasm	315.9
				NE	345.583	1.09477		NE	287.571	0.9235		NE	550.267	0.951086		NE	621.719	2.10551		NE	216.556	0.944741		NE	747.75	1.498		NE	533.037	1.64687		NE	265.2	1.24524		NE	301.591	1.37399		NE	480.296	1.0183		NE	469.125	1.82229
				nucleoplasm	315.667			nucleoplasm	311.393			nucleoplasm	578.567			nucleoplasm	295.281			nucleoplasm	229.222			nucleoplasm	499.167			nucleoplasm	323.667			nucleoplasm	212.971			nucleoplasm	219.5			nucleoplasm	471.667			nucleoplasm	257.438
				NE	386.03	1.03519		NE	271.2	1.1803		NE	562.15	0.974517		NE	451.958	0.940845						NE	565.4	2.03674		NE	483.071	1.6815		NE	240.725	0.994834		NE	735.727	1.84393		NE	747.833	1.35395		NE	566.667	1.01675
				nucleoplasm	372.909			nucleoplasm	229.771			nucleoplasm	576.85			nucleoplasm	480.375							nucleoplasm	277.6			nucleoplasm	287.286			nucleoplasm	241.975			nucleoplasm	399			nucleoplasm	552.333			nucleoplasm	557.333
				NE	269.593	0.976261		NE	184.02	0.927801		NE	393	0.887734		NE	1460.81	0.91903						NE	654.333	2.24805		NE	366.062	1.3452		NE	229.595	1.20658		NE	527.25	1.80295		NE	394.083	1.03683		NE	250	1.28059
				nucleoplasm	276.148			nucleoplasm	198.34			nucleoplasm	442.7			nucleoplasm	1589.52							nucleoplasm	291.067			nucleoplasm	272.125			nucleoplasm	190.286			nucleoplasm	292.438			nucleoplasm	380.083			nucleoplasm	195.222
				NE	549.438	0.91411		NE	314.55	0.953615		NE	419.036	0.96791		NE	415.75	0.799135						NE	434.292	1.19681		NE	730.406	1.23464		NE	390.075	1.65655		NE	423.062	1.78272		NE	566.333	1.30269		NE	390.688	1.31808
				nucleoplasm	601.062			nucleoplasm	329.85			nucleoplasm	432.929			nucleoplasm	520.25							nucleoplasm	362.875			nucleoplasm	591.594			nucleoplasm	235.475			nucleoplasm	237.312			nucleoplasm	434.741			nucleoplasm	296.406
				NE	545.875	0.847139		NE	263.857	1.04824		NE	615.667	0.963296		NE	357.9	0.870062						NE	597	1.62966		NE	399.179	1.80799		NE	312	1.28383		NE	527.182	1.62051		NE	523.775	1.4434		NE	707.964	1.53405
				nucleoplasm	644.375			nucleoplasm	251.714			nucleoplasm	639.125			nucleoplasm	411.35							nucleoplasm	366.333			nucleoplasm	220.786			nucleoplasm	243.022			nucleoplasm	325.318			nucleoplasm	362.875			nucleoplasm	461.5
				NE	318.333	0.934328		NE	243.188	0.931418		NE	269.1	0.833256		NE	458.125	1.14044						NE	798.222	1.73192		NE	316.286	1.18206		NE	183.841	1.01954		NE	453.222	1.92952		NE	310.562	1.20548		NE	1098.56	1.69851
				nucleoplasm	340.708			nucleoplasm	261.094			nucleoplasm	322.95			nucleoplasm	401.708							nucleoplasm	460.889			nucleoplasm	267.571			nucleoplasm	180.318			nucleoplasm	234.889			nucleoplasm	257.625			nucleoplasm	646.778
								NE	544.952	0.955418		NE	682.65	0.935201										NE	419.625	1.44015		NE	489.952	2.14131		NE	426.583	1.24007		NE	401.476	1.38531		NE	539.143	0.962817		NE	739.85	1.1571
								nucleoplasm	570.381			nucleoplasm	729.95											nucleoplasm	291.375			nucleoplasm	228.81			nucleoplasm	344			nucleoplasm	289.81			nucleoplasm	559.964			nucleoplasm	639.4
								NE	446.833	0.956305		NE	1601	1.10095														NE	1049.06	3.41297		NE	483.062	1.64815		NE	597.833	1.7489		NE	891.556	2.01305		NE	227.9	1.46607
								nucleoplasm	467.25			nucleoplasm	1454.2															nucleoplasm	307.375			nucleoplasm	293.094			nucleoplasm	341.833			nucleoplasm	442.889			nucleoplasm	155.45
								NE	324.406	1.06385		NE	650.4	1.13995														NE	384.095	1.91546		NE	858.08	1.31502		NE	789.381	2.20732		NE	819.467	1.39397		NE	636.464	2.33107
								nucleoplasm	304.938			nucleoplasm	570.55															nucleoplasm	200.524			nucleoplasm	652.52			nucleoplasm	357.619			nucleoplasm	587.867			nucleoplasm	273.036
								NE	392.375	1.15745		NE	325.528	0.883653														NE	484.667	1.12495		NE	454.219	1.14539						NE	683.667	1.65161		NE	432.325	1.73712
								nucleoplasm	339			nucleoplasm	368.389															nucleoplasm	430.833			nucleoplasm	396.562							nucleoplasm	413.939			nucleoplasm	248.875
								NE	739.458	1.01638		NE	338.433	1.17593														NE	1205.57	3.43398		NE	585.743	1.74017										NE	360.5	1.03133
								nucleoplasm	727.542			nucleoplasm	287.8															nucleoplasm	351.071			nucleoplasm	336.6											nucleoplasm	349.55
								NE	361.9	0.988708		NE	559.208	0.994222																														NE	584.686	1.0409
								nucleoplasm	366.033			nucleoplasm	562.458																															nucleoplasm	561.714
								NE	400.625	1.09735																																		NE	403.05	1.34777
								nucleoplasm	365.083																																			nucleoplasm	299.05
								NE	328.429	0.934838																																		NE	760.639	1.38683
								nucleoplasm	351.321																																			nucleoplasm	548.472
								NE	350.92	0.976949																																		NE	708.667	1.54843
								nucleoplasm	359.2																																			nucleoplasm	457.667
								NE	293	0.963992
								nucleoplasm	303.944
								NE	360.708	1.02268
								nucleoplasm	352.708
								NE	347.25	1.04541
								nucleoplasm	332.167

## Sheet: Source_Data_Fig_2h
	Replicate #1, number of GUVs
	Sct1*	Sct1 3A
Non-phase separated	66	129
Phase separated	0	39
	Replicate #2, number of GUVs
	Sct1*	Sct1 3A
Non-phase separated	68	68
Phase separated	3	28
	Replicate #3, number of GUVs
	Sct1*	Sct1 3A
Non-phase separated	61	66
Phase separated	1	27
Sct1*=Sct1 G253L

## Sheet: Source_Data_Fig_2i
	Replicate #1, number of GUVs
	Sct1*	Sct1 3A
Circular, phase separated	0	33
Angular, phase separated	0	6
	Replicate #2, number of GUVs
	Sct1*	Sct1 3A
Circular, phase separated	3	21
Angular, phase separated	0	7
	Replicate #3, number of GUVs
	Sct1*	Sct1 3A
Circular, phase separated	1	22
Angular, phase separated	0	5
Sct1*=Sct1 G253L
