# Supplementary material for: Lipid saturation controls nuclear envelope function
Source: Nat Cell Biol. 2023 Aug 17;25(9):1290–302. doi: 10.1038/s41556-023-01207-8 (PMC10495262; doi:10.1038/s41556-023-01207-8)
Supplement: Source Data Fig. 3 — Statistical source data. [file 41556_2023_1207_MOESM8_ESM.xlsx]

## Sheet: Source_Data_Fig_3c
		Replicate #1, number of cells
		circular	arc	irregular
GAL1prom	Sct1 3A	23	89	104
GAL1prom	Sct1*	175	33	23
SCT1prom	Sct1	149	18	28
		Replicate #2, number of cells
		circular	arc	irregular
GAL1prom	Sct1 3A	26	123	101
GAL1prom	Sct1*	182	25	53
SCT1prom	Sct1	157	33	18
		Replicate #3, number of cells
		circular	arc	irregular
GAL1prom	Sct1 3A	20	102	126
GAL1prom	Sct1*	165	15	42
SCT1prom	Sct1	181	19	22
Sct1*=Sct1 G253L

## Sheet: Source_Data_Fig_3e
		Replicate #1, number of cells
		circular	arc	Ectopic
GAL1prom	Sct1 3A	23	89	62		Ectopic=number of arc+circular cells with ectopic foci
GAL1prom	Sct1*	175	33	8
SCT1prom	Sct1	149	18	14
		Replicate #2, number of cells
		circular	arc	Ectopic
GAL1prom	Sct1 3A	26	123	70
GAL1prom	Sct1*	182	25	9
SCT1prom	Sct1	157	33	9
		Replicate #3, number of cells
		circular	arc	Ectopic
GAL1prom	Sct1 3A	20	102	72
GAL1prom	Sct1*	165	15	13
SCT1prom	Sct1	181	19	9
Sct1*=Sct1 G253L

## Sheet: Source_Data_Fig_3f
		Replicate #1, number of ectopic foci
		Both	Nup159	Other Nup
	Nup82	74	22	18
	Nup84	103	43	11
	Nup188	51	39	12
	Pom34	39	73	18
	Mlp1	10	96	8
		Replicate #2, number of ectopic foci
		Both	Nup159	Other Nup
	Nup82	63	10	7
	Nup84	59	39	15
	Nup188	35	61	2
	Pom34	51	77	21
	Mlp1	17	98	3
		Replicate #3, number of ectopic foci
		Both	Nup159	Other Nup
	Nup82	53	18	10
	Nup84	84	36	11
	Nup188	38	60	10
	Pom34	56	66	13
	Mlp1	12	108	7

## Sheet: Source_Data_Fig_3i
	Arc, replicate#1				Arc, replicate#2				Arc, replicate#3				Circular, replicate#1				Circular, replicate#2				Circular, replicate#3				Irregular, Replicate#1				Irregular, Replicate#2				Irregular, Replicate#3				Sct1*, Replicate#1				Sct1*, Replicate#2				Sct1*, Replicate#3
	Mean Intensity	N/C ratio			Mean Intensity	N/C ratio			Mean Intensity	N/C ratio			Mean Intensity	N/C ratio			Mean Intensity	N/C ratio			Mean Intensity	N/C ratio			Mean Intensity	N/C ratio			Mean Intensity	N/C ratio			Mean Intensity	N/C ratio			Mean Intensity	N/C ratio			Mean Intensity	N/C ratio			Mean Intensity	N/C ratio
Nucleus	1435.96	9.57067		Nucleus	286.277	1.10523		Nucleus	889.789	8.60655		Nucleus	448.456	4.11068		Nucleus	1177.56	36.8633		Nucleus	361.946	7.19549		Nucleus	468.248	2.95099		Nucleus	145.573	0.96515		Nucleus	1203.19	3.66429		Nucleus	779.626	32.2628		Nucleus	2077.41	20.7465		Nucleus	471.824	6.44304
Cytoplasm	150.037			Cytoplasm	259.02			Cytoplasm	103.385			Cytoplasm	109.095			Cytoplasm	31.944			Cytoplasm	50.3018			Cytoplasm	158.675			Cytoplasm	150.829			Cytoplasm	328.355			Cytoplasm	24.1648			Cytoplasm	100.133			Cytoplasm	73.23
Nucleus	1610.75	8.9258		Nucleus	463.574	16.4294		Nucleus	1430.49	22.8629		Nucleus	858.392	11.5626		Nucleus	1051.44	26.3058		Nucleus	627.66	10.7361		Nucleus	376.659	0.861248		Nucleus	166.167	0.900776		Nucleus	216.648	1.0432		Nucleus	313.264	5.594		Nucleus	217.259	9.55375		Nucleus	639.101	15.3757
Cytoplasm	180.46			Cytoplasm	28.2162			Cytoplasm	62.5682			Cytoplasm	74.2388			Cytoplasm	39.9697			Cytoplasm	58.4626			Cytoplasm	437.341			Cytoplasm	184.471			Cytoplasm	207.676			Cytoplasm	56			Cytoplasm	22.7407			Cytoplasm	41.5657
Nucleus	524.388	6.12137		Nucleus	207.168	1.14891		Nucleus	693.644	8.29498		Nucleus	607.437	7.5344		Nucleus	921.195	17.7936		Nucleus	924.089	10.729		Nucleus	260.532	0.856685		Nucleus	832.746	3.6682		Nucleus	290.385	1.21681		Nucleus	531.556	10.6967		Nucleus	314.279	5.90045		Nucleus	463.917	10.0548
Cytoplasm	85.6651			Cytoplasm	180.317			Cytoplasm	83.6222			Cytoplasm	80.6218			Cytoplasm	51.771			Cytoplasm	86.1302			Cytoplasm	304.117			Cytoplasm	227.018			Cytoplasm	238.643			Cytoplasm	49.6933			Cytoplasm	53.2636			Cytoplasm	46.1389
Nucleus	738.307	14.9244		Nucleus	482.916	8.94804		Nucleus	2056.85	22.3962		Nucleus	2205.14	24.7709		Nucleus	569.638	11.3592		Nucleus	336.089	7.85533		Nucleus	411.024	1.0593		Nucleus	928.289	3.84196		Nucleus	347.832	6.40636		Nucleus	454.57	20.8459		Nucleus	406.481	14.2916		Nucleus	394	11.7002
Cytoplasm	49.4699			Cytoplasm	53.9689			Cytoplasm	91.8392			Cytoplasm	89.0211			Cytoplasm	50.1476			Cytoplasm	42.7848			Cytoplasm	388.016			Cytoplasm	241.618			Cytoplasm	54.2947			Cytoplasm	21.8062			Cytoplasm	28.4419			Cytoplasm	33.6747
Nucleus	332.831	3.53189		Nucleus	371.614	7.0427		Nucleus	2112.37	33.9118		Nucleus	544.882	8.28718		Nucleus	882.348	20.7136		Nucleus	967.519	16.3359		Nucleus	1624.33	6.29432		Nucleus	293.471	4.68524		Nucleus	433.008	0.969892		Nucleus	328.756	7.62733		Nucleus	222.633	4.43078		Nucleus	751.683	20.4492
Cytoplasm	94.236			Cytoplasm	52.7658			Cytoplasm	62.2901			Cytoplasm	65.75			Cytoplasm	42.5976			Cytoplasm	59.2264			Cytoplasm	258.063			Cytoplasm	62.6373			Cytoplasm	446.45			Cytoplasm	43.1024			Cytoplasm	50.2468			Cytoplasm	36.7586
Nucleus	748.929	1.37686		Nucleus	679.864	16.7024		Nucleus	543.927	16.2528		Nucleus	923.135	9.95517		Nucleus	565.684	12.3665		Nucleus	720.412	13.5725		Nucleus	359.491	3.61717		Nucleus	978.59	9.20846		Nucleus	1603.57	13.1173		Nucleus	846.703	4.26629		Nucleus	528.607	3.71898		Nucleus	398.883	23.2506
Cytoplasm	543.941			Cytoplasm	40.7045			Cytoplasm	33.4667			Cytoplasm	92.7293			Cytoplasm	45.7434			Cytoplasm	53.0789			Cytoplasm	99.3846			Cytoplasm	106.271			Cytoplasm	122.248			Cytoplasm	198.464			Cytoplasm	142.138			Cytoplasm	17.1558
Nucleus	316.067	4.98948		Nucleus	219.79	1.15297		Nucleus	1132.04	127.537		Nucleus	620.072	9.28481		Nucleus	300.178	7.99149		Nucleus	740.492	15.6232		Nucleus	274.183	2.46645		Nucleus	393.602	10.1353		Nucleus	410.369	0.9935		Nucleus	490.482	3.43683		Nucleus	965.915	22.09		Nucleus	543.935	8.49274
Cytoplasm	63.3467			Cytoplasm	190.629			Cytoplasm	8.87611			Cytoplasm	66.7835			Cytoplasm	37.5621			Cytoplasm	47.3968			Cytoplasm	111.165			Cytoplasm	38.8349			Cytoplasm	413.054			Cytoplasm	142.713			Cytoplasm	43.7264			Cytoplasm	64.0471
Nucleus	609.836	8.51921		Nucleus	302.602	4.89233		Nucleus	225.401	9.44438		Nucleus	463.251	1.61267		Nucleus	429.486	11.6263		Nucleus	653.213	11.0992		Nucleus	238.788	0.90641		Nucleus	286.871	0.867467		Nucleus	964.547	3.71876		Nucleus	366.505	13.0339		Nucleus	648.876	14.2963		Nucleus	391.759	29.5859
Cytoplasm	71.5836			Cytoplasm	61.8525			Cytoplasm	23.8662			Cytoplasm	287.257			Cytoplasm	36.9409			Cytoplasm	58.8525			Cytoplasm	263.443			Cytoplasm	330.7			Cytoplasm	259.373			Cytoplasm	28.1193			Cytoplasm	45.3876			Cytoplasm	13.2414
Nucleus	562.773	6.42576		Nucleus	327.705	1.00656		Nucleus	582.514	1.81913		Nucleus	1185.46	15.7385		Nucleus	858.703	20.3973		Nucleus	419.176	7.22817		Nucleus	197.252	1.1722		Nucleus	738.85	10.9575		Nucleus	436.02	13.9037		Nucleus	517.772	16.5747		Nucleus	324	7.62965		Nucleus	220.273	3.38313
Cytoplasm	87.5808			Cytoplasm	325.568			Cytoplasm	320.216			Cytoplasm	75.3227			Cytoplasm	42.0988			Cytoplasm	57.992			Cytoplasm	168.275			Cytoplasm	67.4286			Cytoplasm	31.36			Cytoplasm	31.2386			Cytoplasm	42.4659			Cytoplasm	65.1091
Nucleus	1980.95	14.7243		Nucleus	1196.76	35.3168		Nucleus	773.195	7.33563		Nucleus	182.457	1.06587		Nucleus	1342.77	16.86		Nucleus	362.867	6.24197		Nucleus	174.309	0.838819		Nucleus	699.687	1.71376		Nucleus	770.106	3.39477		Nucleus	628.564	7.42983		Nucleus	516.938	16.8495		Nucleus	333.307	7.39705
Cytoplasm	134.536			Cytoplasm	33.8864			Cytoplasm	105.403			Cytoplasm	171.181			Cytoplasm	79.6421			Cytoplasm	58.1333			Cytoplasm	207.802			Cytoplasm	408.276			Cytoplasm	226.851			Cytoplasm	84.6			Cytoplasm	30.6797			Cytoplasm	45.0594
Nucleus	1659.47	8.58027		Nucleus	210.724	1.14214		Nucleus	387.2	9.26949		Nucleus	307.49	6.20823		Nucleus	627.21	13.6477		Nucleus	496.469	9.05001		Nucleus	979.396	8.68091		Nucleus	765.566	11.0965		Nucleus	578.745	1.39787		Nucleus	896.09	31.6163		Nucleus	549.357	6.67622		Nucleus	385.616	16.7385
Cytoplasm	193.405			Cytoplasm	184.5			Cytoplasm	41.7714			Cytoplasm	49.5294			Cytoplasm	45.9573			Cytoplasm	54.8584			Cytoplasm	112.822			Cytoplasm	68.9918			Cytoplasm	414.018			Cytoplasm	28.3427			Cytoplasm	82.2857			Cytoplasm	23.0377
Nucleus	234.944	0.941342		Nucleus	795.615	24.8552		Nucleus	487.212	41.1729		Nucleus	511.284	6.28544		Nucleus	979.803	4.29977						Nucleus	690.296	3.89998		Nucleus	428.947	0.876376		Nucleus	429.585	2.8974		Nucleus	436.228	6.62365		Nucleus	660.486	10.5161		Nucleus	421.028	11.1307
Cytoplasm	249.584			Cytoplasm	32.01			Cytoplasm	11.8333			Cytoplasm	81.3442			Cytoplasm	227.873							Cytoplasm	177			Cytoplasm	489.456			Cytoplasm	148.266			Cytoplasm	65.8592			Cytoplasm	62.8073			Cytoplasm	37.8257
Nucleus	685.596	2.92173		Nucleus	1060.78	8.5508		Nucleus	1909.26	36.5567		Nucleus	876.708	9.89319		Nucleus	519.185	1.14123						Nucleus	373.538	0.933016		Nucleus	751.34	12.1518		Nucleus	209.529	0.984794		Nucleus	494.811	7.88237		Nucleus	872.921	13.3879		Nucleus	387.747	13.1844
Cytoplasm	234.654			Cytoplasm	124.056			Cytoplasm	52.2273			Cytoplasm	88.6173			Cytoplasm	454.936							Cytoplasm	400.355			Cytoplasm	61.8298			Cytoplasm	212.765			Cytoplasm	62.7744			Cytoplasm	65.2023			Cytoplasm	29.4096
Nucleus	694.976	11.7459		Nucleus	667.493	12.7322		Nucleus	311.838	9.90953		Nucleus	1170.18	14.8583		Nucleus	1284.1	15.7375						Nucleus	419.19	1.17022		Nucleus	1241.59	6.43174		Nucleus	166.571	0.8973		Nucleus	390.641	8.9798		Nucleus	603.618	12.0254		Nucleus	989.139	17.6819
Cytoplasm	59.1677			Cytoplasm	52.4257			Cytoplasm	31.4685			Cytoplasm	78.756			Cytoplasm	81.5954							Cytoplasm	358.214			Cytoplasm	193.041			Cytoplasm	185.635			Cytoplasm	43.5022			Cytoplasm	50.1951			Cytoplasm	55.9406
Nucleus	340.444	0.815363		Nucleus	369.039	1.09113		Nucleus	171.536	0.931067		Nucleus	686.117	7.93179		Nucleus	815.5	16.2105						Nucleus	724.667	0.948827		Nucleus	248.529	1.12667		Nucleus	187.642	0.851532		Nucleus	301.458	7.76082		Nucleus	2296.31	76.9215		Nucleus	490.228	10.5092
Cytoplasm	417.537			Cytoplasm	338.217			Cytoplasm	184.236			Cytoplasm	86.5022			Cytoplasm	50.3069							Cytoplasm	763.75			Cytoplasm	220.588			Cytoplasm	220.358			Cytoplasm	38.8436			Cytoplasm	29.8526			Cytoplasm	46.6477
Nucleus	400.718	4.58025		Nucleus	682.743	20.8909		Nucleus	247.294	1.05476		Nucleus	577.48	14.7763		Nucleus	1236.49	25.0913						Nucleus	327.957	2.46293		Nucleus	295.941	5.20484		Nucleus	500.336	2.94753		Nucleus	301.573	4.09271		Nucleus	1710.14	18.8483		Nucleus	1218.4	51.3371
Cytoplasm	87.4882			Cytoplasm	32.6814			Cytoplasm	234.455			Cytoplasm	39.0815			Cytoplasm	49.2794							Cytoplasm	133.157			Cytoplasm	56.8588			Cytoplasm	169.748			Cytoplasm	73.6854			Cytoplasm	90.7317			Cytoplasm	23.7333
Nucleus	548.964	7.39543		Nucleus	375.049	7.64794		Nucleus	271.49	2.43155						Nucleus	634.189	7.25413						Nucleus	449.935	2.97764		Nucleus	282.962	4.50368		Nucleus	890.101	15.1774		Nucleus	255.165	7.51884		Nucleus	1167.7	17.3187		Nucleus	354.209	12.0881
Cytoplasm	74.2302			Cytoplasm	49.0392			Cytoplasm	111.653							Cytoplasm	87.4245							Cytoplasm	151.105			Cytoplasm	62.8291			Cytoplasm	58.6465			Cytoplasm	33.9367			Cytoplasm	67.424			Cytoplasm	29.3023
Nucleus	617.98	9.6826		Nucleus	1040.26	20.4229		Nucleus	198.615	0.982016						Nucleus	794.396	16.5418						Nucleus	228.857	1.02917		Nucleus	1548.28	40.5493		Nucleus	535.465	20.5256		Nucleus	423.123	10.1785		Nucleus	1122.97	21.8094		Nucleus	301.307	9.40408
Cytoplasm	63.8237			Cytoplasm	50.9363			Cytoplasm	202.253							Cytoplasm	48.0236							Cytoplasm	222.371			Cytoplasm	38.1826			Cytoplasm	26.0877			Cytoplasm	41.5702			Cytoplasm	51.4903			Cytoplasm	32.04
Nucleus	317.104	1.18865		Nucleus	1247.79	11.2144		Nucleus	603.864	2.01234						Nucleus	827.479	4.91865						Nucleus	422.235	0.76998		Nucleus	245.178	0.980144		Nucleus	809.077	1.43556		Nucleus	326.783	7.75778		Nucleus	722.365	50.12		Nucleus	671.369	26.2012
Cytoplasm	266.776			Cytoplasm	111.267			Cytoplasm	300.08							Cytoplasm	168.233							Cytoplasm	548.371			Cytoplasm	250.145			Cytoplasm	563.598			Cytoplasm	42.1232			Cytoplasm	14.4127			Cytoplasm	25.6236
Nucleus	188.5	1.12733		Nucleus	1631.15	16.3804		Nucleus	687.097	15.9037														Nucleus	961.235	10.9315		Nucleus	441.301	1.14029		Nucleus	285.641	1.31694		Nucleus	368.459	5.12221		Nucleus	476.837	9.17816		Nucleus	643.5	20.9493
Cytoplasm	167.209			Cytoplasm	99.5796			Cytoplasm	43.2035															Cytoplasm	87.9323			Cytoplasm	387.007			Cytoplasm	216.897			Cytoplasm	71.9337			Cytoplasm	51.9535			Cytoplasm	30.717
Nucleus	535.425	3.27587		Nucleus	1280.21	12.212		Nucleus	243.661	1.0498														Nucleus	205.067	1.06676		Nucleus	1080.25	9.8938		Nucleus	132.056	0.979096		Nucleus	619.035	11.0378		Nucleus	523.724	6.26607		Nucleus	694.799	11.5706
Cytoplasm	163.445			Cytoplasm	104.833			Cytoplasm	232.102															Cytoplasm	192.233			Cytoplasm	109.185			Cytoplasm	134.875			Cytoplasm	56.0833			Cytoplasm	83.581			Cytoplasm	60.0486
Nucleus	903.509	8.96763		Nucleus	835.153	22.6091		Nucleus	212.146	0.96466														Nucleus	217.554	1.02204		Nucleus	337.123	1.09122		Nucleus	1049.76	14.7225		Nucleus	312.412	5.94625		Nucleus	584.552	4.44312		Nucleus	652.034	8.62304
Cytoplasm	100.752			Cytoplasm	36.9388			Cytoplasm	219.918															Cytoplasm	212.862			Cytoplasm	308.942			Cytoplasm	71.303			Cytoplasm	52.5394			Cytoplasm	131.563			Cytoplasm	75.6154
Nucleus	443.642	1.10781		Nucleus	230.909	0.930607		Nucleus	300.837	1.17584														Nucleus	883.564	6.46088		Nucleus	312.095	7.13379		Nucleus	211.565	1.00918		Nucleus	299.434	6.22557		Nucleus	428.19	13.3809		Nucleus	705.098	29.8841
Cytoplasm	400.469			Cytoplasm	248.127			Cytoplasm	255.85															Cytoplasm	136.756			Cytoplasm	43.7488			Cytoplasm	209.64			Cytoplasm	48.0973			Cytoplasm	32			Cytoplasm	23.5944
Nucleus	2424.4	10.8193		Nucleus	607.833	14.2503		Nucleus	268.93	1.05781														Nucleus	1080.56	10.848		Nucleus	1481.7	9.88996		Nucleus	493.571	3.51365		Nucleus	258.113	13.1395		Nucleus	637.88	16.0753		Nucleus	331.891	18.1587
Cytoplasm	224.081			Cytoplasm	42.6542			Cytoplasm	254.233															Cytoplasm	99.6097			Cytoplasm	149.819			Cytoplasm	140.473			Cytoplasm	19.6441			Cytoplasm	39.6806			Cytoplasm	18.2772
Nucleus	2326.53	11.8905		Nucleus	548.377	15.3094		Nucleus	871.134	3.16257														Nucleus	392.494	2.20663		Nucleus	180.856	0.934779		Nucleus	205.868	1.16897		Nucleus	474.682	10.2724		Nucleus	488.133	7.53568		Nucleus	711.447	11.0417
Cytoplasm	195.662			Cytoplasm	35.8197			Cytoplasm	275.451															Cytoplasm	177.871			Cytoplasm	193.474			Cytoplasm	176.111			Cytoplasm	46.2095			Cytoplasm	64.7762			Cytoplasm	64.4326
Nucleus	957.094	11.8879		Nucleus	331.271	7.12007		Nucleus	671.185	52.8852														Nucleus	571.082	5.80829		Nucleus	675.701	9.6538		Nucleus	204.266	0.842061		Nucleus	306.096	7.16875		Nucleus	881.196	9.57957		Nucleus	633.301	36.7555
Cytoplasm	80.5099			Cytoplasm	46.5263			Cytoplasm	12.6914															Cytoplasm	98.3219			Cytoplasm	69.9932			Cytoplasm	242.578			Cytoplasm	42.6986			Cytoplasm	91.987			Cytoplasm	17.2301
Nucleus	545.268	6.45654		Nucleus	135.506	0.966074		Nucleus	476.939	10.7072														Nucleus	336.163	0.850444		Nucleus	347.92	1.83483		Nucleus	215	1.23406		Nucleus	712.084	19.4422		Nucleus	962.8	11.0531		Nucleus	469.172	7.55288
Cytoplasm	84.452			Cytoplasm	140.264			Cytoplasm	44.5439															Cytoplasm	395.279			Cytoplasm	189.62			Cytoplasm	174.221			Cytoplasm	36.6256			Cytoplasm	87.1071			Cytoplasm	62.1183
Nucleus	301.774	1.11378		Nucleus	228.725	1.00417		Nucleus	537.761	4.38668														Nucleus	385.331	5.45989		Nucleus	227.932	1.31061		Nucleus	261.539	1.47566		Nucleus	281.593	11.6765		Nucleus	1071.28	20.5078		Nucleus	862.992	13.943
Cytoplasm	270.946			Cytoplasm	227.775			Cytoplasm	122.59															Cytoplasm	70.5748			Cytoplasm	173.913			Cytoplasm	177.235			Cytoplasm	24.1163			Cytoplasm	52.2376			Cytoplasm	61.8943
Nucleus	331.403	0.784386		Nucleus	1051.43	14.3329		Nucleus	377.84	6.79816														Nucleus	1205.73	11.8688		Nucleus	946.333	9.90382		Nucleus	300.048	1.00585		Nucleus	211.2	4.61404		Nucleus	279.72	8.67797		Nucleus	451.424	15.0171
Cytoplasm	422.5			Cytoplasm	73.358			Cytoplasm	55.5798															Cytoplasm	101.588			Cytoplasm	95.5524			Cytoplasm	298.303			Cytoplasm	45.7733			Cytoplasm	32.2333			Cytoplasm	30.0606
Nucleus	778.165	10.714		Nucleus	398.253	1.04946		Nucleus	1897.82	18.2579														Nucleus	1140.68	4.75107		Nucleus	2411.55	9.5804		Nucleus	205.882	0.822899		Nucleus	840.392	16.0695		Nucleus	507.295	7.56718		Nucleus	334.028	15.8977
Cytoplasm	72.6306			Cytoplasm	379.485			Cytoplasm	103.945															Cytoplasm	240.089			Cytoplasm	251.717			Cytoplasm	250.191			Cytoplasm	52.2973			Cytoplasm	67.0388			Cytoplasm	21.0111
				Nucleus	594.231	9.73806		Nucleus	354.859	1.18163														Nucleus	259.446	0.887733		Nucleus	627.139	19.4716		Nucleus	359.686	4.60095		Nucleus	505.304	16.2947		Nucleus	1414.12	29.5141		Nucleus	722.655	10.5059
				Cytoplasm	61.0215			Cytoplasm	300.313															Cytoplasm	292.257			Cytoplasm	32.2079			Cytoplasm	78.1765			Cytoplasm	31.0103			Cytoplasm	47.9133			Cytoplasm	68.7857
				Nucleus	568.64	13.5617		Nucleus	327.294	1.01774														Nucleus	386.318	1.02873		Nucleus	584.03	12.152		Nucleus	331.738	3.82316		Nucleus	420.906	8.78031		Nucleus	482.556	10.3611		Nucleus	838.097	10.2899
				Cytoplasm	41.9298			Cytoplasm	321.588															Cytoplasm	375.527			Cytoplasm	48.0606			Cytoplasm	86.7705			Cytoplasm	47.9375			Cytoplasm	46.574			Cytoplasm	81.4483
				Nucleus	1042.01	15.5671		Nucleus	952.083	12.8819														Nucleus	266.889	0.970535		Nucleus	610.97	7.872		Nucleus	243.315	1.44643		Nucleus	618.972	8.88976		Nucleus	737.984	16.3658		Nucleus	771.484	18.9187
				Cytoplasm	66.9367			Cytoplasm	73.9083															Cytoplasm	274.991			Cytoplasm	77.6131			Cytoplasm	168.218			Cytoplasm	69.6276			Cytoplasm	45.0929			Cytoplasm	40.779
				Nucleus	1217.26	14.5365		Nucleus	798.518	5.79311														Nucleus	530.714	3.77187		Nucleus	229.76	1.2865		Nucleus	783.724	1.80934		Nucleus	275.198	5.21636		Nucleus	1309.87	41.9283		Nucleus	518.81	20.9441
				Cytoplasm	83.7386			Cytoplasm	137.839															Cytoplasm	140.703			Cytoplasm	178.593			Cytoplasm	433.155			Cytoplasm	52.7568			Cytoplasm	31.2406			Cytoplasm	24.7712
				Nucleus	536.839	9.77501		Nucleus	272.386	5.54733														Nucleus	606.976	1.24628		Nucleus	280.908	0.922954		Nucleus	683.771	23.6369		Nucleus	901.067	3.91848		Nucleus	666.864	11.5374		Nucleus	853.117	72.5093
				Cytoplasm	54.9195			Cytoplasm	49.1023															Cytoplasm	487.032			Cytoplasm	304.358			Cytoplasm	28.9281			Cytoplasm	229.953			Cytoplasm	57.8			Cytoplasm	11.7656
				Nucleus	1277.73	31.5918		Nucleus	313.898	4.95717														Nucleus	364.205	1.02443		Nucleus	407.559	0.995483		Nucleus	242.255	0.996559		Nucleus	647.784	34.5243		Nucleus	613.039	2.49203		Nucleus	862.866	21.3171
				Cytoplasm	40.4452			Cytoplasm	63.322															Cytoplasm	355.518			Cytoplasm	409.409			Cytoplasm	243.091			Cytoplasm	18.7632			Cytoplasm	246			Cytoplasm	40.4776
				Nucleus	206.664	0.893463		Nucleus	564.274	9.05023														Nucleus	384.069	1.12592		Nucleus	338.446	0.977268		Nucleus	529.684	4.91283		Nucleus	426.78	6.49357		Nucleus	498.706	21.6367		Nucleus	356.755	16.6883
				Cytoplasm	231.307			Cytoplasm	62.3491															Cytoplasm	341.116			Cytoplasm	346.319			Cytoplasm	107.816			Cytoplasm	65.7236			Cytoplasm	23.049			Cytoplasm	21.3775
				Nucleus	205.45	0.85661		Nucleus	2169.7	5.60314														Nucleus	385.296	4.15025		Nucleus	365.5	0.809351		Nucleus	616.824	14.5408		Nucleus	379.536	12.2553		Nucleus	817.777	6.07144		Nucleus	457.838	15.2468
				Cytoplasm	239.841			Cytoplasm	387.229															Cytoplasm	92.8369			Cytoplasm	451.596			Cytoplasm	42.4202			Cytoplasm	30.9691			Cytoplasm	134.692			Cytoplasm	30.0286
				Nucleus	317.848	6.99024		Nucleus	304.768	1.29212														Nucleus	401.276	1.2338		Nucleus	1668.38	32.4511		Nucleus	364.824	8.36977		Nucleus	229.868	8.2691		Nucleus	748.548	3.88607		Nucleus	732.306	50.6981
				Cytoplasm	45.4702			Cytoplasm	235.866															Cytoplasm	325.237			Cytoplasm	51.412			Cytoplasm	43.5882			Cytoplasm	27.7984			Cytoplasm	192.623			Cytoplasm	14.4444
				Nucleus	799.236	20.8427		Nucleus	1599.85	12.8592														Nucleus	1006.79	3.0089		Nucleus	345.778	4.57173		Nucleus	399.684	1.35542		Nucleus	731.988	31.2097		Nucleus	1135.95	14.1551		Nucleus	422.714	10.9115
				Cytoplasm	38.3462			Cytoplasm	124.413															Cytoplasm	334.606			Cytoplasm	75.634			Cytoplasm	294.878			Cytoplasm	23.4538			Cytoplasm	80.25			Cytoplasm	38.7403
				Nucleus	681.664	24.3689		Nucleus	1419.35	6.07958														Nucleus	246.872	0.891726		Nucleus	360.33	1.46488		Nucleus	822.783	5.26638		Nucleus	1318.38	14.7566		Nucleus	990.746	13.5004		Nucleus	572.247	10.6603
				Cytoplasm	27.9727			Cytoplasm	233.463															Cytoplasm	276.847			Cytoplasm	245.98			Cytoplasm	156.233			Cytoplasm	89.3418			Cytoplasm	73.3862			Cytoplasm	53.6804
				Nucleus	481.773	5.57994		Nucleus	904.947	4.30981														Nucleus	1010.15	9.56886		Nucleus	980.566	14.3432		Nucleus	190.716	0.747732		Nucleus	570.82	18.7496		Nucleus	425.257	9.63834		Nucleus	551.737	22.7693
				Cytoplasm	86.3402			Cytoplasm	209.974															Cytoplasm	105.567			Cytoplasm	68.3643			Cytoplasm	255.06			Cytoplasm	30.4444			Cytoplasm	44.1214			Cytoplasm	24.2316
				Nucleus	430.094	7.62252		Nucleus	224.9	1.06316														Nucleus	493.095	4.22684		Nucleus	380.413	1.41087		Nucleus	403.243	0.801117		Nucleus	478.708	10.0735		Nucleus	322.281	8.08027		Nucleus	413.779	10.3917
				Cytoplasm	56.4241			Cytoplasm	211.54															Cytoplasm	116.658			Cytoplasm	269.63			Cytoplasm	503.351			Cytoplasm	47.5217			Cytoplasm	39.8849			Cytoplasm	39.8182
				Nucleus	835.115	15.0382		Nucleus	361.705	0.838735														Nucleus	931.184	3.931		Nucleus	860.565	18.8937		Nucleus	779.246	5.48701		Nucleus	412.023	10.5228		Nucleus	414.361	27.1273		Nucleus	367	66.9921
				Cytoplasm	55.5328			Cytoplasm	431.25															Cytoplasm	236.882			Cytoplasm	45.5478			Cytoplasm	142.016			Cytoplasm	39.1552			Cytoplasm	15.2747			Cytoplasm	5.47826
				Nucleus	483.099	24.1293		Nucleus	409.557	8.71222														Nucleus	240.647	1.08984		Nucleus	168.36	0.850678		Nucleus	594.913	1.76438		Nucleus	658.414	8.26007		Nucleus	388.388	6.39995		Nucleus	230.545	12.4803
				Cytoplasm	20.0213			Cytoplasm	47.0094															Cytoplasm	220.809			Cytoplasm	197.913			Cytoplasm	337.179			Cytoplasm	79.7105			Cytoplasm	60.6862			Cytoplasm	18.4727
								Nucleus	918.093	26.4337														Nucleus	648.43	4.28765		Nucleus	919.728	9.80038		Nucleus	287.125	1.18691		Nucleus	819.113	28.0417		Nucleus	478.143	20.082		Nucleus	330.385	15.0643
								Cytoplasm	34.732															Cytoplasm	151.232			Cytoplasm	93.8461			Cytoplasm	241.909			Cytoplasm	29.2105			Cytoplasm	23.8095			Cytoplasm	21.9317
								Nucleus	152.038	1.1816														Nucleus	388.379	0.77004		Nucleus	422.175	5.6744		Nucleus	348.152	0.958428		Nucleus	509.396	2.71829		Nucleus	493.382	15.3096		Nucleus	478.541	22.2103
								Cytoplasm	128.671															Cytoplasm	504.362			Cytoplasm	74.4			Cytoplasm	363.253			Cytoplasm	187.396			Cytoplasm	32.227			Cytoplasm	21.5459
								Nucleus	193.828	0.821844														Nucleus	950.969	3.60113		Nucleus	400.296	0.896161		Nucleus	310.279	0.911893		Nucleus	769.843	3.30162		Nucleus	615.626	17.3638		Nucleus	552.06	17.4261
								Cytoplasm	235.845															Cytoplasm	264.075			Cytoplasm	446.678			Cytoplasm	340.258			Cytoplasm	233.172			Cytoplasm	35.4545			Cytoplasm	31.68
																								Nucleus	773.588	3.01289		Nucleus	1266.49	14.4647		Nucleus	295.122	0.96684		Nucleus	336.127	6.15057		Nucleus	406.591	13.7094		Nucleus	1032.58	45.7233
																								Cytoplasm	256.759			Cytoplasm	87.5571			Cytoplasm	305.244			Cytoplasm	54.6497			Cytoplasm	29.6577			Cytoplasm	22.5833
																								Nucleus	725.689	1.60408		Nucleus	572.038	13.7554		Nucleus	211.554	0.841349		Nucleus	398.697	3.8029		Nucleus	1928.11	16.7391		Nucleus	248.306	10.2671
																								Cytoplasm	452.403			Cytoplasm	41.5865			Cytoplasm	251.446			Cytoplasm	104.84			Cytoplasm	115.186			Cytoplasm	24.1847
																								Nucleus	518.807	4.79167		Nucleus	193.875	0.92684		Nucleus	236.692	1.35355		Nucleus	940.353	7.12579		Nucleus	636.303	17.2909		Nucleus	453.339	31.9398
																								Cytoplasm	108.273			Cytoplasm	209.179			Cytoplasm	174.868			Cytoplasm	131.965			Cytoplasm	36.8			Cytoplasm	14.1936
																								Nucleus	1070.91	7.28196		Nucleus	567.494	6.59188		Nucleus	483.294	1.78376		Nucleus	313.45	5.94312		Nucleus	528.797	13.0887		Nucleus	421.053	19.2083
																								Cytoplasm	147.063			Cytoplasm	86.0899			Cytoplasm	270.941			Cytoplasm	52.7417			Cytoplasm	40.4011			Cytoplasm	21.9203
																								Nucleus	1256.72	18.1768		Nucleus	898.731	44.1303		Nucleus	553.393	2.61845		Nucleus	273.77	8.19953		Nucleus	822.981	19.4959		Nucleus	494.363	18.6464
																								Cytoplasm	69.1384			Cytoplasm	20.3654			Cytoplasm	211.344			Cytoplasm	33.3885			Cytoplasm	42.213			Cytoplasm	26.5125
																								Nucleus	414.312	4.49622		Nucleus	486.698	6.20688		Nucleus	501.198	4.70149		Nucleus	256.337	6.09663		Nucleus	855.223	14.2409		Nucleus	527.533	41.8677
																								Cytoplasm	92.1469			Cytoplasm	78.4127			Cytoplasm	106.604			Cytoplasm	42.0457			Cytoplasm	60.054			Cytoplasm	12.6
																								Nucleus	465.337	6.48235		Nucleus	314.429	1.06717		Nucleus	666.07	5.7472		Nucleus	525.772	8.0757		Nucleus	660.867	15.3517		Nucleus	420.965	10.3785
																								Cytoplasm	71.7853			Cytoplasm	294.639			Cytoplasm	115.895			Cytoplasm	65.1054			Cytoplasm	43.0485			Cytoplasm	40.5614
																								Nucleus	489.579	0.978591		Nucleus	718.882	9.94588		Nucleus	497.821	8.41477		Nucleus	1098.13	68.7441		Nucleus	988.718	16.5094		Nucleus	573.333	28.9319
																								Cytoplasm	500.289			Cytoplasm	72.2794			Cytoplasm	59.1604			Cytoplasm	15.9742			Cytoplasm	59.8883			Cytoplasm	19.8167
																								Nucleus	896.598	2.23867		Nucleus	547.939	9.66435		Nucleus	193.204	1.15512		Nucleus	846.032	12.711		Nucleus	268.797	8.58433		Nucleus	517.021	21.7581
																								Cytoplasm	400.505			Cytoplasm	56.697			Cytoplasm	167.259			Cytoplasm	66.5591			Cytoplasm	31.3125			Cytoplasm	23.7622
																								Nucleus	601.822	2.95035		Nucleus	457.796	8.0266		Nucleus	784.3	13.6598		Nucleus	462.965	7.92209		Nucleus	435.133	5.21326		Nucleus	528.279	44.5412
																								Cytoplasm	203.983			Cytoplasm	57.0348			Cytoplasm	57.4167			Cytoplasm	58.4397			Cytoplasm	83.4667			Cytoplasm	11.8605
																								Nucleus	675.711	2.87086		Nucleus	368.816	0.716082		Nucleus	144.592	0.802784		Nucleus	416.45	8.35849		Nucleus	350.163	13.6262		Nucleus	487.478	53.7001
																								Cytoplasm	235.368			Cytoplasm	515.047			Cytoplasm	180.113			Cytoplasm	49.8235			Cytoplasm	25.6977			Cytoplasm	9.07778
																								Nucleus	359.6	1.0113						Nucleus	265.887	0.899421		Nucleus	339.885	15.4655		Nucleus	1176.32	5.34261		Nucleus	499.31	13.8881
																								Cytoplasm	355.583							Cytoplasm	295.621			Cytoplasm	21.9769			Cytoplasm	220.177			Cytoplasm	35.9524
																								Nucleus	350.329	5.2891						Nucleus	611.104	6.22914		Nucleus	447.858	23.2725		Nucleus	1299.93	7.31156		Nucleus	621.014	10.5428
																								Cytoplasm	66.236							Cytoplasm	98.1042			Cytoplasm	19.2441			Cytoplasm	177.791			Cytoplasm	58.9041
																								Nucleus	391.092	1.17403						Nucleus	331.756	1.01926		Nucleus	342.445	11.4777		Nucleus	324.649	13.8519		Nucleus	441.632	25.666
																								Cytoplasm	333.118							Cytoplasm	325.488			Cytoplasm	29.8356			Cytoplasm	23.4371			Cytoplasm	17.2069
																								Nucleus	173.167	1.21147						Nucleus	246.835	1.59917		Nucleus	510.221	18.5596		Nucleus	272.465	7.0021		Nucleus	615.089	13.7867
																								Cytoplasm	142.939							Cytoplasm	154.352			Cytoplasm	27.491			Cytoplasm	38.9119			Cytoplasm	44.6148
																								Nucleus	258	1.1977						Nucleus	848.685	6.64033		Nucleus	1147.42	8.1878		Nucleus	421.597	20.056		Nucleus	591.699	9.21087
																								Cytoplasm	215.413							Cytoplasm	127.808			Cytoplasm	140.138			Cytoplasm	21.0209			Cytoplasm	64.2393
																								Nucleus	387.192	1.03169						Nucleus	567.333	3.49248		Nucleus	894.993	14.5095		Nucleus	907.177	38.3822		Nucleus	575.779	13.8613
																								Cytoplasm	375.3							Cytoplasm	162.444			Cytoplasm	61.6831			Cytoplasm	23.6354			Cytoplasm	41.5385
																								Nucleus	587.505	1.14925						Nucleus	1063.19	7.50711		Nucleus	383.04	9.389		Nucleus	556.411	3.06796		Nucleus	442.297	10.5748
																								Cytoplasm	511.207							Cytoplasm	141.625			Cytoplasm	40.7966			Cytoplasm	181.362			Cytoplasm	41.8256
																								Nucleus	852.212	4.35079						Nucleus	425.571	1.04649		Nucleus	661.993	15.1656		Nucleus	628.139	20.88		Nucleus	559.874	15.3923
																								Cytoplasm	195.875							Cytoplasm	406.667			Cytoplasm	43.651			Cytoplasm	30.0833			Cytoplasm	36.3737
																								Nucleus	1037.71	8.56408						Nucleus	228.829	1.16619		Nucleus	847.279	15.3589		Nucleus	841.362	16.9187		Nucleus	608.653	10.1184
																								Cytoplasm	121.17							Cytoplasm	196.22			Cytoplasm	55.1654			Cytoplasm	49.7296			Cytoplasm	60.1532
																								Nucleus	452.053	8.9623						Nucleus	219.667	0.992573		Nucleus	454.596	5.79519		Nucleus	334.012	6.28901		Nucleus	441.126	21.1115
																								Cytoplasm	50.4394							Cytoplasm	221.31			Cytoplasm	78.4437			Cytoplasm	53.1104			Cytoplasm	20.8951
																								Nucleus	389.82	6.34401						Nucleus	246.226	3.09829		Nucleus	503.708	20.0565		Nucleus	484.773	7.769		Nucleus	425.586	16.484
																								Cytoplasm	61.447							Cytoplasm	79.4717			Cytoplasm	25.1144			Cytoplasm	62.3984			Cytoplasm	25.8182
																								Nucleus	1167.17	8.42865						Nucleus	490.889	0.931429		Nucleus	657.355	12.6239		Nucleus	387.392	13.3687		Nucleus	1287.25	40.1679
																								Cytoplasm	138.477							Cytoplasm	527.028			Cytoplasm	52.0723			Cytoplasm	28.9775			Cytoplasm	32.0468
																								Nucleus	478.275	1.42138						Nucleus	685.14	3.79677		Nucleus	278.035	4.61202		Nucleus	950.665	13.1466		Nucleus	671.612	23.5961
																								Cytoplasm	336.488							Cytoplasm	180.453			Cytoplasm	60.2849			Cytoplasm	72.3128			Cytoplasm	28.4628
																								Nucleus	371.891	1.22589						Nucleus	294.599	3.56212		Nucleus	296.549	9.90763		Nucleus	544.688	2.86874		Nucleus	406.727	9.91798
																								Cytoplasm	303.364							Cytoplasm	82.7033			Cytoplasm	29.9314			Cytoplasm	189.87			Cytoplasm	41.0091
																								Nucleus	613.702	2.98414						Nucleus	228.065	0.709854		Nucleus	1031.75	17.63		Nucleus	290.095	9.82957		Nucleus	459.414	11.2525
																								Cytoplasm	205.655							Cytoplasm	321.285			Cytoplasm	58.5227			Cytoplasm	29.5124			Cytoplasm	40.8276
																								Nucleus	406.988	6.72162						Nucleus	617.506	13.3523		Nucleus	1117.79	30.5985		Nucleus	404.713	6.92521		Nucleus	829.781	31.7396
																								Cytoplasm	60.5491							Cytoplasm	46.2471			Cytoplasm	36.5309			Cytoplasm	58.4406			Cytoplasm	26.1434
																								Nucleus	651.509	1.90824						Nucleus	217.66	4.5244		Nucleus	479.771	6.40644		Nucleus	329.221	9.1477		Nucleus	587.122	26.5266
																								Cytoplasm	341.42							Cytoplasm	48.108			Cytoplasm	74.8889			Cytoplasm	35.9895			Cytoplasm	22.1333
																								Nucleus	721.882	8.18891						Nucleus	268.014	0.727697		Nucleus	740.795	5.48737		Nucleus	399.2	10.0377		Nucleus	898.718	30.312
																								Cytoplasm	88.1535							Cytoplasm	368.304			Cytoplasm	135			Cytoplasm	39.77			Cytoplasm	29.6489
																								Nucleus	877.867	1.62173						Nucleus	282.074	0.847835		Nucleus	298.373	34.8373		Nucleus	581.087	26.605		Nucleus	440.785	10.4788
																								Cytoplasm	541.314							Cytoplasm	332.699			Cytoplasm	8.56477			Cytoplasm	21.8413			Cytoplasm	42.0645
																								Nucleus	465.259	1.02862						Nucleus	718.746	70.5311		Nucleus	342.035	4.61062		Nucleus	518.336	10.501		Nucleus	654.511	31.0608
																								Cytoplasm	452.315							Cytoplasm	10.1905			Cytoplasm	74.1842			Cytoplasm	49.3607			Cytoplasm	21.0719
																								Nucleus	430.192	8.29475						Nucleus	1923.7	20.4408		Nucleus	271.508	10.9469		Nucleus	855.738	21.8872		Nucleus	344.392	8.26945
																								Cytoplasm	51.8632							Cytoplasm	94.1111			Cytoplasm	24.8023			Cytoplasm	39.0976			Cytoplasm	41.6462
																								Nucleus	412.421	0.954446						Nucleus	276.352	0.88527		Nucleus	175.179	8.06412		Nucleus	513.848	3.0692		Nucleus	710.085	24.4959
																								Cytoplasm	432.105							Cytoplasm	312.167			Cytoplasm	21.7232			Cytoplasm	167.421			Cytoplasm	28.9879
																								Nucleus	436.847	4.22755						Nucleus	255.481	4.56462		Nucleus	845.882	6.88456		Nucleus	934.392	6.85338		Nucleus	611.78	14.0444
																								Cytoplasm	103.333							Cytoplasm	55.9699			Cytoplasm	122.866			Cytoplasm	136.34			Cytoplasm	43.5603
																								Nucleus	748.719	1.01464						Nucleus	214.111	0.804131		Nucleus	1039.87	7.16028		Nucleus	615.468	19.0004		Nucleus	581.705	14.7908
																								Cytoplasm	737.916							Cytoplasm	266.264			Cytoplasm	145.228			Cytoplasm	32.3924			Cytoplasm	39.3289
																								Nucleus	884.968	1.12033						Nucleus	336.051	11.2738		Nucleus	972.285	3.83295		Nucleus	431.523	4.14202		Nucleus	332.72	16.4416
																								Cytoplasm	789.921							Cytoplasm	29.8081			Cytoplasm	253.665			Cytoplasm	104.182			Cytoplasm	20.2366
																								Nucleus	624.525	6.20996						Nucleus	598.827	8.90052		Nucleus	416.827	4.04595		Nucleus	280.4	8.504		Nucleus	481.827	15.7434
																								Cytoplasm	100.568							Cytoplasm	67.28			Cytoplasm	103.023			Cytoplasm	32.9727			Cytoplasm	30.6049
																								Nucleus	1098.52	4.01099						Nucleus	224.05	0.900613		Nucleus	544.399	5.89382		Nucleus	640.545	9.74264		Nucleus	579.21	12.3088
																								Cytoplasm	273.878							Cytoplasm	248.775			Cytoplasm	92.3677			Cytoplasm	65.7465			Cytoplasm	47.0564
																																Nucleus	556.208	1.14564		Nucleus	299.346	6.23434		Nucleus	432.917	9.29219		Nucleus	578.123	10.0988
																																Cytoplasm	485.5			Cytoplasm	48.0157			Cytoplasm	46.5893			Cytoplasm	57.2469
																																Nucleus	295.791	0.604975		Nucleus	332.811	13.8918		Nucleus	457.581	5.70165		Nucleus	537.777	16.7076
																																Cytoplasm	488.93			Cytoplasm	23.9573			Cytoplasm	80.2541			Cytoplasm	32.1875
																																Nucleus	586.591	1.08523		Nucleus	609.282	5.66477		Nucleus	977.755	10.7525		Nucleus	411.917	11.9022
																																Cytoplasm	540.523			Cytoplasm	107.556			Cytoplasm	90.9325			Cytoplasm	34.6083
																																Nucleus	1042.76	6.06915		Nucleus	325.159	11.412		Nucleus	363.191	9.51265		Nucleus	608.095	3.53862
																																Cytoplasm	171.813			Cytoplasm	28.4928			Cytoplasm	38.1798			Cytoplasm	171.845
																																Nucleus	1549.36	27.063		Nucleus	580.361	21.8983		Nucleus	717.319	13.9815		Nucleus	545.114	28.549
																																Cytoplasm	57.25			Cytoplasm	26.5026			Cytoplasm	51.305			Cytoplasm	19.094
																																Nucleus	278.431	0.952294		Nucleus	279.751	9.15514		Nucleus	259.062	4.51425		Nucleus	467.706	19.541
																																Cytoplasm	292.379			Cytoplasm	30.5568			Cytoplasm	57.3876			Cytoplasm	23.9346
																																Nucleus	732.253	7.76796		Nucleus	495.523	26.8427		Nucleus	389.292	7.99012		Nucleus	575.736	12.7508
																																Cytoplasm	94.2658			Cytoplasm	18.4602			Cytoplasm	48.7217			Cytoplasm	45.1528
																																Nucleus	545.324	18.3427		Nucleus	838.958	13.4565		Nucleus	648.321	4.56243		Nucleus	1241.82	42.6793
																																Cytoplasm	29.7297			Cytoplasm	62.3458			Cytoplasm	142.1			Cytoplasm	29.0966
																																Nucleus	1052.46	8.90453		Nucleus	503.287	16.9091		Nucleus	744.275	5.39313		Nucleus	473.019	9.85839
																																Cytoplasm	118.194			Cytoplasm	29.7643			Cytoplasm	138.004			Cytoplasm	47.9813
																																				Nucleus	432.509	24.7769		Nucleus	584.979	11.2997		Nucleus	1174.98	24.839
																																				Cytoplasm	17.4561			Cytoplasm	51.7692			Cytoplasm	47.304
																																				Nucleus	1227.33	15.9822		Nucleus	319.244	4.8846		Nucleus	734.673	23.4878
																																				Cytoplasm	76.7939			Cytoplasm	65.3571			Cytoplasm	31.2789
																																				Nucleus	1004.37	35.6922		Nucleus	361.825	15.3695		Nucleus	417.606	21.8886
																																				Cytoplasm	28.1398			Cytoplasm	23.5418			Cytoplasm	19.0787
																																				Nucleus	462.096	9.09347		Nucleus	393.718	8.07186		Nucleus	387.593	10.0767
																																				Cytoplasm	50.8162			Cytoplasm	48.7767			Cytoplasm	38.4643
																																				Nucleus	363.189	7.39469		Nucleus	421.863	11.064		Nucleus	1004.18	17.3839
																																				Cytoplasm	49.1149			Cytoplasm	38.1295			Cytoplasm	57.7647
																																				Nucleus	589.611	10.1209		Nucleus	632.911	11.3006		Nucleus	307.853	12.8438
																																				Cytoplasm	58.2566			Cytoplasm	56.0071			Cytoplasm	23.969
																																				Nucleus	262.815	7.77213		Nucleus	302.447	12.6722		Nucleus	491.579	5.42078
																																				Cytoplasm	33.8151			Cytoplasm	23.867			Cytoplasm	90.6842
																																				Nucleus	560.364	15.2786		Nucleus	276.128	11.0724		Nucleus	480.38	14.9372
																																				Cytoplasm	36.6763			Cytoplasm	24.9385			Cytoplasm	32.16
																																				Nucleus	1287.56	62.125		Nucleus	220.229	6.07876		Nucleus	470.509	12.7313
																																				Cytoplasm	20.7253			Cytoplasm	36.2293			Cytoplasm	36.9569
																																				Nucleus	533.472	29.7861		Nucleus	509.825	9.34799		Nucleus	300.973	11.7116
																																				Cytoplasm	17.9101			Cytoplasm	54.5385			Cytoplasm	25.6986
																																				Nucleus	634.944	29.8387		Nucleus	893.76	14.8488		Nucleus	392.881	8.38785
																																				Cytoplasm	21.2792			Cytoplasm	60.1908			Cytoplasm	46.8393
																																				Nucleus	423.495	7.87445		Nucleus	505.176	4.87904		Nucleus	1104.18	67.8094
																																				Cytoplasm	53.7809			Cytoplasm	103.54			Cytoplasm	16.2836
																																				Nucleus	595.876	27.8315		Nucleus	722.325	3.40156		Nucleus	655.819	5.26279
																																				Cytoplasm	21.4101			Cytoplasm	212.351			Cytoplasm	124.614
																																				Nucleus	508.22	11.4617		Nucleus	447.549	0.927989		Nucleus	979.028	13.9721
																																				Cytoplasm	44.3407			Cytoplasm	482.279			Cytoplasm	70.0704
																																				Nucleus	1835.01	22.9649		Nucleus	1383.31	33.5683		Nucleus	827.435	65.1826
																																				Cytoplasm	79.9052			Cytoplasm	41.2088			Cytoplasm	12.6941
																																				Nucleus	683.387	7.37786		Nucleus	265.484	7.98329		Nucleus	291.533	7.72534
																																				Cytoplasm	92.6267			Cytoplasm	33.2549			Cytoplasm	37.7372
																																				Nucleus	414.657	7.49013		Nucleus	1338.87	13.1119		Nucleus	315.943	8.91774
																																				Cytoplasm	55.3605			Cytoplasm	102.11			Cytoplasm	35.4286
																																				Nucleus	489.088	18.0154		Nucleus	361.807	12.9132		Nucleus	648.52	17.8895
																																				Cytoplasm	27.1484			Cytoplasm	28.0184			Cytoplasm	36.2514
																																				Nucleus	387.065	23.9488		Nucleus	831.527	15.2516		Nucleus	628.105	18.8233
																																				Cytoplasm	16.1622			Cytoplasm	54.5206			Cytoplasm	33.3684
																																				Nucleus	361.525	9.69789		Nucleus	913.833	15.8974		Nucleus	436.774	8.64623
																																				Cytoplasm	37.2787			Cytoplasm	57.4833			Cytoplasm	50.5161
																																				Nucleus	301.992	7.48694		Nucleus	965.859	16.0663		Nucleus	745.595	24.1908
																																				Cytoplasm	40.3359			Cytoplasm	60.1172			Cytoplasm	30.8214
																																				Nucleus	965.988	114.44		Nucleus	511.925	16.0639		Nucleus	494.167	21.864
																																				Cytoplasm	8.44099			Cytoplasm	31.8679			Cytoplasm	22.6018
																																				Nucleus	730.481	3.33787		Nucleus	452.669	8.64692		Nucleus	1022.98	19.0797
																																				Cytoplasm	218.846			Cytoplasm	52.3503			Cytoplasm	53.6165
																																				Nucleus	894.173	2.1881		Nucleus	458.602	15.1059		Nucleus	857.383	32.1218
																																				Cytoplasm	408.653			Cytoplasm	30.3592			Cytoplasm	26.6916
																																								Nucleus	613.387	16.7422		Nucleus	759.778	11.3118
																																								Cytoplasm	36.6371			Cytoplasm	67.1667
																																												Nucleus	665.874	25.6251
																																												Cytoplasm	25.9852
																																												Nucleus	366.639	2.25025
																																												Cytoplasm	162.933
																																												Nucleus	1360.97	18.2374
																																												Cytoplasm	74.625
																																												Nucleus	548.416	5.56943
																																												Cytoplasm	98.469
																																												Nucleus	466.881	15.0364
																																												Cytoplasm	31.05
																																												Nucleus	972.04	51.3125
																																												Cytoplasm	18.9435
																																												Nucleus	1013.83	10.2867
																																												Cytoplasm	98.5571
