# Supplementary material for: Lipid saturation controls nuclear envelope function
Source: Nat Cell Biol. 2023 Aug 17;25(9):1290–302. doi: 10.1038/s41556-023-01207-8 (PMC10495262; doi:10.1038/s41556-023-01207-8)
Supplement: Source Data Fig. 4 — Statistical source data. [file 41556_2023_1207_MOESM9_ESM.xlsx]

## Sheet: Source_Data_Fig_4d
Replicate #1				Replicate #2				Replicate #3
Number of cells				Number of cells				Number of cells
	Rigid NE/ER	Round NE/ER			Rigid NE/ER	Round NE/ER			Rigid NE/ER	Round NE/ER
WT	124	62		WT	96	83		WT	99	94
erg3Δ	57	112		erg3Δ	59	100		erg3Δ	59	102
erg5Δ	65	111		erg5Δ	34	134		erg5Δ	47	145

## Sheet: Source_Data_Fig_4f
		Replicate #1, number of vacuoles
		Sct1 3A	Sct1*
	none	23	113
	patterned	60	7
	coalesced	7	6
	n.d.	16	5
		Replicate #2, number of vacuoles
		Sct1 3A	Sct1*
	none	25	129
	patterned	66	8
	coalesced	7	6
	n.d.	14	8
		Replicate #3, number of vacuoles
		Sct1 3A	Sct1*
	none	35	110
	patterned	74	11
	coalesced	10	7
	n.d.	10	8
	n.d.=not determinable
	Sct1*=Sct1 G253L
