# Supplementary material for: Lipid saturation controls nuclear envelope function
Source: Nat Cell Biol. 2023 Aug 17;25(9):1290–302. doi: 10.1038/s41556-023-01207-8 (PMC10495262; doi:10.1038/s41556-023-01207-8)
Supplement: Source Data Fig. 5 — Statistical source data. [file 41556_2023_1207_MOESM10_ESM.xlsx]

## Sheet: Source_Data_Fig_5d
	Arc, replicate#1				Arc, replicate#2				Arc, replicate#3				Circular, replicate#1				Circular, replicate#2				Circular, replicate#3				Irregular, replicate#1				Irregular, replicate#2				Irregular, replicate#3				Sct1*, replicate#1				Sct1*, replicate#2				Sct1*, replicate#3
	Mean Intensity	C/N Ratio			Mean Intensity	C/N Ratio			Mean Intensity	C/N Ratio			Mean Intensity	C/N Ratio			Mean Intensity	C/N Ratio			Mean Intensity	C/N Ratio			Mean Intensity	C/N Ratio			Mean Intensity	C/N Ratio			Mean Intensity	C/N Ratio			Mean Intensity	C/N Ratio			Mean Intensity	C/N Ratio			Mean Intensity	C/N Ratio
Nucleus	644.033			Nucleus	1357.66			Nucleus	675.265			Nucleus	622.598			Nucleus	771.397			Nucleus	863.438			Nucleus	638.667			Nucleus	893.935			Nucleus	875.805			Nucleus	496.178			Nucleus	391.278			Nucleus	375.061
Cytoplasm	816.9	1.26841		Cytoplasm	1401.79	1.03251		Cytoplasm	626.47	0.927739		Cytoplasm	685.215	1.10057		Cytoplasm	1197.64	1.55256		Cytoplasm	1111.64	1.28746		Cytoplasm	696.63	1.09076		Cytoplasm	1131.12	1.26532		Cytoplasm	1116.31	1.27461		Cytoplasm	702.889	1.41661		Cytoplasm	568.931	1.45403		Cytoplasm	586.866	1.56472
Nucleus	979.792			Nucleus	908.534			Nucleus	1089.75			Nucleus	562.732			Nucleus	1101.16			Nucleus	883.56			Nucleus	600.511			Nucleus	733.71			Nucleus	481.682			Nucleus	486.281			Nucleus	479.438			Nucleus	458.32
Cytoplasm	1124.29	1.14748		Cytoplasm	1323.05	1.45625		Cytoplasm	1388.05	1.27374		Cytoplasm	1071.18	1.90354		Cytoplasm	1326.28	1.20443		Cytoplasm	1177.63	1.33282		Cytoplasm	1020.33	1.69911		Cytoplasm	743.493	1.01333		Cytoplasm	985.273	2.04548		Cytoplasm	784.781	1.61384		Cytoplasm	604.73	1.26133		Cytoplasm	778.6	1.69881
Nucleus	575.418			Nucleus	1252.18			Nucleus	1159.2			Nucleus	1005.83			Nucleus	1051.66			Nucleus	1022.7			Nucleus	1000.11			Nucleus	1211.39			Nucleus	520.432			Nucleus	575.625			Nucleus	643.638			Nucleus	332.92
Cytoplasm	610.494	1.06096		Cytoplasm	1212.08	0.967974		Cytoplasm	1072.55	0.925252		Cytoplasm	967.403	0.961794		Cytoplasm	2118.33	2.01427		Cytoplasm	1603.68	1.56808		Cytoplasm	1374.07	1.37392		Cytoplasm	1416.23	1.1691		Cytoplasm	601.788	1.15632		Cytoplasm	889.475	1.54523		Cytoplasm	1145.87	1.7803		Cytoplasm	534.053	1.60415
Nucleus	840.482			Nucleus	898.449			Nucleus	851.312			Nucleus	363.548			Nucleus	1023.69			Nucleus	557.37			Nucleus	565.583			Nucleus	931.953			Nucleus	822.611			Nucleus	557.39			Nucleus	629.955			Nucleus	377.087
Cytoplasm	903.012	1.0744		Cytoplasm	1598.04	1.77867		Cytoplasm	857.08	1.00678		Cytoplasm	617.643	1.69893		Cytoplasm	1564.62	1.52842		Cytoplasm	860.565	1.54398		Cytoplasm	580.521	1.02641		Cytoplasm	1293.05	1.38746		Cytoplasm	915.042	1.11236		Cytoplasm	943.475	1.69267		Cytoplasm	763.773	1.21243		Cytoplasm	678.739	1.79995
Nucleus	589.963			Nucleus	709.109			Nucleus	961.522			Nucleus	604.256			Nucleus	1067.42			Nucleus	781.866			Nucleus	690.597			Nucleus	1531.99			Nucleus	732.375			Nucleus	597.825			Nucleus	392.388			Nucleus	369.565
Cytoplasm	749.185	1.26989		Cytoplasm	840.719	1.1856		Cytoplasm	1261.58	1.31206		Cytoplasm	802.103	1.32742		Cytoplasm	1251.82	1.17274		Cytoplasm	1421.3	1.81783		Cytoplasm	801.941	1.16123		Cytoplasm	1270.79	0.829502		Cytoplasm	798.115	1.08976		Cytoplasm	843.556	1.41104		Cytoplasm	811.449	2.06798		Cytoplasm	593.588	1.60618
Nucleus	914.945			Nucleus	1000.98			Nucleus	448.2			Nucleus	535.198			Nucleus	975.837			Nucleus	597.143			Nucleus	531			Nucleus	987.442			Nucleus	727.038			Nucleus	709.814			Nucleus	405.75			Nucleus	399.132
Cytoplasm	1035.92	1.13222		Cytoplasm	1363.09	1.36176		Cytoplasm	829.653	1.85108		Cytoplasm	677.078	1.2651		Cytoplasm	1114.3	1.14189		Cytoplasm	1148.94	1.92407		Cytoplasm	807.422	1.52057		Cytoplasm	1417.54	1.43557		Cytoplasm	817.75	1.12477		Cytoplasm	1100.29	1.55011		Cytoplasm	568.441	1.40096		Cytoplasm	570.088	1.42832
Nucleus	647.726			Nucleus	1771.57			Nucleus	959.231			Nucleus	763.485			Nucleus	1270.89			Nucleus	1012.59			Nucleus	692.307			Nucleus	1012.81			Nucleus	942.725			Nucleus	423.778			Nucleus	465.297			Nucleus	467.838
Cytoplasm	960.802	1.48335		Cytoplasm	1751.58	0.988718		Cytoplasm	1094.54	1.14106		Cytoplasm	1172.57	1.53581		Cytoplasm	1659.74	1.30596		Cytoplasm	1232.47	1.21715		Cytoplasm	850.307	1.22822		Cytoplasm	1402.48	1.38474		Cytoplasm	1496.67	1.58761		Cytoplasm	767.037	1.81		Cytoplasm	941.396	2.02322		Cytoplasm	725.405	1.55055
Nucleus	551.286			Nucleus	1160.53			Nucleus	531.196			Nucleus	927.391			Nucleus	673.655			Nucleus	728.544			Nucleus	578.24			Nucleus	1054.15			Nucleus	569.259			Nucleus	503.456			Nucleus	332.767			Nucleus	423.116
Cytoplasm	767.195	1.39165		Cytoplasm	1649.75	1.42155		Cytoplasm	800.51	1.507		Cytoplasm	1285.74	1.3864		Cytoplasm	922.672	1.36965		Cytoplasm	1310.61	1.79894		Cytoplasm	689.467	1.19235		Cytoplasm	1253.05	1.18868		Cytoplasm	689.035	1.21041		Cytoplasm	773.215	1.53582		Cytoplasm	487.192	1.46406		Cytoplasm	887.907	2.09849
Nucleus	791.438			Nucleus	1302.15			Nucleus	846.173			Nucleus	843.573			Nucleus	1155.32			Nucleus	545.305			Nucleus	620.881			Nucleus	1363.66			Nucleus	507.213			Nucleus	440.37			Nucleus	356.457			Nucleus	417.055
Cytoplasm	1002.02	1.26608		Cytoplasm	1277.4	0.980996		Cytoplasm	994.712	1.17554		Cytoplasm	1122.57	1.33074		Cytoplasm	1459.42	1.26322		Cytoplasm	807.6	1.48101		Cytoplasm	699.607	1.1268		Cytoplasm	1467.42	1.07609		Cytoplasm	561.649	1.10732		Cytoplasm	691.704	1.57073		Cytoplasm	464.657	1.30354		Cytoplasm	540.182	1.29523
Nucleus	691.234			Nucleus	865.585			Nucleus	1094.12			Nucleus	865.632			Nucleus	1147.32			Nucleus	755.958			Nucleus	538.41			Nucleus	1163.14			Nucleus	707.945			Nucleus	628.754			Nucleus	489.038			Nucleus	525.311
Cytoplasm	957.17	1.38473		Cytoplasm	1482.17	1.71233		Cytoplasm	1084.5	0.991203		Cytoplasm	1062.82	1.22779		Cytoplasm	1361.49	1.18667		Cytoplasm	1000.88	1.32398		Cytoplasm	649.34	1.20603		Cytoplasm	1394.2	1.19866		Cytoplasm	717.609	1.01365		Cytoplasm	943.719	1.50093		Cytoplasm	572.026	1.16969		Cytoplasm	898.066	1.70959
Nucleus	411.4			Nucleus	991.478			Nucleus	828.033			Nucleus	598.089			Nucleus	781.752							Nucleus	880.839			Nucleus	755.186			Nucleus	1056.89			Nucleus	556.878			Nucleus	504.242			Nucleus	450.89
Cytoplasm	592.24	1.43957		Cytoplasm	1565.52	1.57898		Cytoplasm	819.645	0.989869		Cytoplasm	969.785	1.62147		Cytoplasm	933.218	1.19375						Cytoplasm	1154.28	1.31043		Cytoplasm	697.465	0.923567		Cytoplasm	1332	1.2603		Cytoplasm	1299.3	2.33318		Cytoplasm	920.64	1.82579		Cytoplasm	731.305	1.62191
Nucleus	546.375			Nucleus	881.811			Nucleus	889.018			Nucleus	789.937			Nucleus	619							Nucleus	867.45			Nucleus	1031.55			Nucleus	608.427			Nucleus	634.155			Nucleus	508.319			Nucleus	404.672
Cytoplasm	654.725	1.19831		Cytoplasm	863.415	0.979138		Cytoplasm	1033.34	1.16234		Cytoplasm	878.962	1.1127		Cytoplasm	979.625	1.58259						Cytoplasm	957.35	1.10364		Cytoplasm	990.4	0.960113		Cytoplasm	766.8	1.2603		Cytoplasm	1202.78	1.89666		Cytoplasm	957.972	1.88459		Cytoplasm	663.466	1.63951
Nucleus	888.989			Nucleus	786.816			Nucleus	872.423			Nucleus	715.718			Nucleus	841.864							Nucleus	702.556			Nucleus	811.333			Nucleus	999.755			Nucleus	526.926			Nucleus	397.912			Nucleus	562.22
Cytoplasm	964.045	1.08443		Cytoplasm	1038.57	1.31997		Cytoplasm	937.78	1.07491		Cytoplasm	1082.71	1.51276		Cytoplasm	1050.42	1.24774						Cytoplasm	595.1	0.84705		Cytoplasm	1072.97	1.32247		Cytoplasm	1452.3	1.45266		Cytoplasm	1031.52	1.95762		Cytoplasm	555.059	1.39493		Cytoplasm	1058.06	1.88193
Nucleus	336.034			Nucleus	912.556			Nucleus	798.306			Nucleus	734.755			Nucleus	556.525							Nucleus	1055.24			Nucleus	912.071			Nucleus	793.628			Nucleus	655.8			Nucleus	392.875			Nucleus	366.583
Cytoplasm	468.109	1.39304		Cytoplasm	1190.44	1.30452		Cytoplasm	1077.26	1.34943		Cytoplasm	977.061	1.32978		Cytoplasm	725.033	1.30279						Cytoplasm	1298.09	1.23014		Cytoplasm	1466.11	1.60746		Cytoplasm	927.093	1.16817		Cytoplasm	834.046	1.2718		Cytoplasm	584.453	1.48763		Cytoplasm	672.146	1.83354
Nucleus	427.929			Nucleus	1097.75			Nucleus	1003.31			Nucleus	604.654			Nucleus	950.025							Nucleus	407.948			Nucleus	1495.89			Nucleus	608.742			Nucleus	484.878			Nucleus	555.355			Nucleus	377
Cytoplasm	575.893	1.34577		Cytoplasm	1161.01	1.05762		Cytoplasm	1251.2	1.24707		Cytoplasm	1031.92	1.70663		Cytoplasm	1089.81	1.14714						Cytoplasm	475.259	1.165		Cytoplasm	1613.73	1.07877		Cytoplasm	573.613	0.942292		Cytoplasm	1001.05	2.06455		Cytoplasm	1043.18	1.87841		Cytoplasm	609.295	1.61617
Nucleus	654.443			Nucleus	974.168			Nucleus	440.964			Nucleus	731.634			Nucleus	770.927							Nucleus	464.761			Nucleus	1363.07			Nucleus	729.932			Nucleus	388.803			Nucleus	535.735			Nucleus	468.34
Cytoplasm	1189.53	1.81762		Cytoplasm	1629.66	1.67288		Cytoplasm	553	1.25407		Cytoplasm	937.861	1.28187		Cytoplasm	1012.16	1.31291						Cytoplasm	561.343	1.20781		Cytoplasm	1240.85	0.910335		Cytoplasm	771.985	1.05761		Cytoplasm	678.328	1.74466		Cytoplasm	1034.11	1.93026		Cytoplasm	765.75	1.63503
Nucleus	603.744			Nucleus	1125.76			Nucleus	655.923			Nucleus	736.992			Nucleus	550.038							Nucleus	632.75			Nucleus	1155.75			Nucleus	616.409			Nucleus	605.803			Nucleus	344.125			Nucleus	519.842
Cytoplasm	586.756	0.971862		Cytoplasm	1584.43	1.40743		Cytoplasm	1093.23	1.66671		Cytoplasm	968.034	1.31349		Cytoplasm	624.226	1.13488						Cytoplasm	668.736	1.05687		Cytoplasm	1268.12	1.09723		Cytoplasm	625.936	1.01546		Cytoplasm	951.576	1.57077		Cytoplasm	495.891	1.44102		Cytoplasm	777.355	1.49537
Nucleus	654.873			Nucleus	823.5			Nucleus	834.05			Nucleus	592.435			Nucleus	1104.53							Nucleus	834.754			Nucleus	1359.68			Nucleus	904.079			Nucleus	416.934			Nucleus	691.508			Nucleus	602.227
Cytoplasm	838.964	1.28111		Cytoplasm	1203.67	1.46165		Cytoplasm	943.798	1.13158		Cytoplasm	793.952	1.34015		Cytoplasm	1206.45	1.09227						Cytoplasm	971.931	1.16433		Cytoplasm	2024.71	1.48911		Cytoplasm	992.684	1.09801		Cytoplasm	620.902	1.48921		Cytoplasm	991.322	1.43356		Cytoplasm	971.255	1.61277
Nucleus	527.953			Nucleus	1121.22			Nucleus	888.905			Nucleus	879.567			Nucleus	1453.08							Nucleus	640.681			Nucleus	813.452			Nucleus	628.569			Nucleus	564.513			Nucleus	548.763			Nucleus	365.543
Cytoplasm	819.941	1.55306		Cytoplasm	1250.86	1.11562		Cytoplasm	835.676	0.940118		Cytoplasm	1015.4	1.15444		Cytoplasm	1352.95	0.931093						Cytoplasm	812.287	1.26785		Cytoplasm	1496.32	1.83947		Cytoplasm	1003.33	1.59622		Cytoplasm	911.862	1.61531		Cytoplasm	1044.64	1.90363		Cytoplasm	634.049	1.73454
Nucleus	519.2			Nucleus	720.993			Nucleus	1002.2			Nucleus	1084											Nucleus	559.964			Nucleus	727.644			Nucleus	500.333			Nucleus	504.405			Nucleus	311.647			Nucleus	423.594
Cytoplasm	723.6	1.39368		Cytoplasm	1044.57	1.44879		Cytoplasm	903.244	0.901262		Cytoplasm	1241.04	1.14487										Cytoplasm	798.429	1.42586		Cytoplasm	1173.95	1.61336		Cytoplasm	720.931	1.4409		Cytoplasm	791.56	1.56929		Cytoplasm	488.897	1.56875		Cytoplasm	689.377	1.62745
Nucleus	583.36			Nucleus	706.711			Nucleus	862.614			Nucleus	781.118											Nucleus	736.976			Nucleus	771.619			Nucleus	462.676			Nucleus	649.309			Nucleus	499.897			Nucleus	474.707
Cytoplasm	865.373	1.48343		Cytoplasm	802.026	1.13487		Cytoplasm	1051.36	1.21881		Cytoplasm	1041.08	1.33281										Cytoplasm	1020.8	1.38512		Cytoplasm	827.254	1.0721		Cytoplasm	951.081	2.05561		Cytoplasm	1141.36	1.75781		Cytoplasm	891.436	1.78324		Cytoplasm	731.329	1.54059
Nucleus	944.851			Nucleus	869.747			Nucleus	719.429			Nucleus	663.112											Nucleus	409.608			Nucleus	686.453			Nucleus	782.338			Nucleus	563.393			Nucleus	660.676			Nucleus	489.617
Cytoplasm	950.015	1.00547		Cytoplasm	1003.56	1.15385		Cytoplasm	801.057	1.11346		Cytoplasm	611.881	0.922741										Cytoplasm	685.51	1.67358		Cytoplasm	694.922	1.01234		Cytoplasm	863.27	1.10345		Cytoplasm	950.81	1.68765		Cytoplasm	1161.68	1.75831		Cytoplasm	839.733	1.71508
Nucleus	822.296			Nucleus	1020.27			Nucleus	1139.7															Nucleus	832.343			Nucleus	672.31			Nucleus	1001.7			Nucleus	704.429			Nucleus	516.618			Nucleus	341.217
Cytoplasm	1407.31	1.71144		Cytoplasm	1499.56	1.46978		Cytoplasm	1112.8	0.976398														Cytoplasm	878.43	1.05537		Cytoplasm	713.552	1.06134		Cytoplasm	1331.85	1.32959		Cytoplasm	1199.88	1.70334		Cytoplasm	864.25	1.6729		Cytoplasm	530.739	1.55543
Nucleus	653.217			Nucleus	894.216			Nucleus	593.71															Nucleus	580.439			Nucleus	683.172			Nucleus	1242.53			Nucleus	688.32			Nucleus	478.031			Nucleus	420.588
Cytoplasm	928.169	1.42092		Cytoplasm	1051.82	1.17625		Cytoplasm	852.492	1.43587														Cytoplasm	993.197	1.71111		Cytoplasm	902.431	1.32094		Cytoplasm	1511.59	1.21654		Cytoplasm	1091.24	1.58537		Cytoplasm	739.439	1.54684		Cytoplasm	706.118	1.67888
Nucleus	525.914			Nucleus	815.462			Nucleus	664.812															Nucleus	736.325			Nucleus	1648.9			Nucleus	675.291			Nucleus	370.862			Nucleus	509.618			Nucleus	401.185
Cytoplasm	964.771	1.83447		Cytoplasm	909.667	1.11552		Cytoplasm	1274.83	1.91758														Cytoplasm	734.95	0.998133		Cytoplasm	2163.13	1.31186		Cytoplasm	936.453	1.38674		Cytoplasm	706.517	1.90507		Cytoplasm	860.765	1.68904		Cytoplasm	686.5	1.71118
Nucleus	693.878			Nucleus	800.805			Nucleus	750.79															Nucleus	844.167			Nucleus	667.738			Nucleus	819.012			Nucleus	563.65			Nucleus	384.217			Nucleus	420.074
Cytoplasm	859.316	1.23843		Cytoplasm	1465.79	1.83039		Cytoplasm	1137.19	1.51466														Cytoplasm	1043.64	1.2363		Cytoplasm	682.976	1.02282		Cytoplasm	899.244	1.09796		Cytoplasm	904.55	1.60481		Cytoplasm	583.783	1.51941		Cytoplasm	793.979	1.89009
Nucleus	615.389			Nucleus	1076.74			Nucleus	925.146															Nucleus	859.663			Nucleus	618.683			Nucleus	566.946			Nucleus	884.817			Nucleus	421.81			Nucleus	426.659
Cytoplasm	1179.81	1.91718		Cytoplasm	1253.69	1.16434		Cytoplasm	1140.28	1.23254														Cytoplasm	1084.18	1.26117		Cytoplasm	693.65	1.12117		Cytoplasm	688.5	1.2144		Cytoplasm	1751.96	1.98002		Cytoplasm	748.69	1.77495		Cytoplasm	706.951	1.65695
Nucleus	409.227			Nucleus	895.483			Nucleus	781.588															Nucleus	724.447			Nucleus	688.885			Nucleus	666.078			Nucleus	375.865			Nucleus	405.139			Nucleus	339.375
Cytoplasm	570.977	1.39526		Cytoplasm	1270.45	1.41873		Cytoplasm	833.275	1.06613														Cytoplasm	871.064	1.20238		Cytoplasm	744.885	1.08129		Cytoplasm	904.017	1.35723		Cytoplasm	637.405	1.69584		Cytoplasm	688.253	1.69881		Cytoplasm	530.775	1.56398
Nucleus	594.298			Nucleus	1341.33			Nucleus	741.065															Nucleus	545.734			Nucleus	797.242			Nucleus	571.309			Nucleus	498.14			Nucleus	595.096			Nucleus	418.556
Cytoplasm	758.263	1.2759		Cytoplasm	1249.56	0.93158		Cytoplasm	1013.72	1.36792														Cytoplasm	758.544	1.38995		Cytoplasm	895.879	1.12372		Cytoplasm	604.091	1.05738		Cytoplasm	844.581	1.69547		Cytoplasm	1112.44	1.86934		Cytoplasm	724.827	1.73173
Nucleus	727.892			Nucleus	794.202			Nucleus	458.687															Nucleus	660.691			Nucleus	716.598			Nucleus	601.65			Nucleus	578.863			Nucleus	420.743			Nucleus	432.894
Cytoplasm	1055.85	1.45056		Cytoplasm	1247.61	1.5709		Cytoplasm	622.535	1.35721														Cytoplasm	900.032	1.36226		Cytoplasm	642.171	0.896139		Cytoplasm	966.283	1.60606		Cytoplasm	822	1.42003		Cytoplasm	799.203	1.8995		Cytoplasm	767.697	1.77341
Nucleus	871			Nucleus	802.17			Nucleus	694.741															Nucleus	581.366			Nucleus	866.115			Nucleus	561.646			Nucleus	430.149			Nucleus	629.798			Nucleus	454.344
Cytoplasm	784.361	0.90053		Cytoplasm	1325.7	1.65264		Cytoplasm	779.358	1.1218														Cytoplasm	674.772	1.16067		Cytoplasm	1469.48	1.69663		Cytoplasm	632.987	1.12702		Cytoplasm	751.552	1.74719		Cytoplasm	1104.82	1.75425		Cytoplasm	586.183	1.29017
Nucleus	591.333			Nucleus	874.747			Nucleus	609.672															Nucleus	629.32			Nucleus	749.186			Nucleus	1183.16			Nucleus	372.978			Nucleus	451.141			Nucleus	375.211
Cytoplasm	801.176	1.35486		Cytoplasm	1457.3	1.66597		Cytoplasm	1192.25	1.95555														Cytoplasm	633.887	1.00726		Cytoplasm	997.607	1.33159		Cytoplasm	1216.98	1.02859		Cytoplasm	607.174	1.62791		Cytoplasm	743.087	1.64713		Cytoplasm	621.789	1.65717
Nucleus	699.773			Nucleus	1127.57			Nucleus	1225.99															Nucleus	604.77			Nucleus	934.019			Nucleus	1086.16			Nucleus	420.171			Nucleus	444.585			Nucleus	463.176
Cytoplasm	859.5	1.22826		Cytoplasm	1365.36	1.21088		Cytoplasm	1468.48	1.19779														Cytoplasm	583.475	0.964788		Cytoplasm	1388.63	1.48672		Cytoplasm	1004.14	0.924492		Cytoplasm	687.268	1.63569		Cytoplasm	804.66	1.80991		Cytoplasm	783.286	1.69112
Nucleus	429.728			Nucleus	1367.22			Nucleus	764.07															Nucleus	704.289			Nucleus	883.977			Nucleus	654.123			Nucleus	423.433			Nucleus	444.446			Nucleus	415.413
Cytoplasm	695.481	1.61842		Cytoplasm	1839.28	1.34527		Cytoplasm	1114.6	1.45877														Cytoplasm	786.632	1.11692		Cytoplasm	1169.1	1.32255		Cytoplasm	735.877	1.12498		Cytoplasm	669.91	1.58209		Cytoplasm	736.566	1.65727		Cytoplasm	783.302	1.8856
Nucleus	741.815			Nucleus	1077.15			Nucleus	619.168															Nucleus	754.702			Nucleus	965.19			Nucleus	981.538			Nucleus	570.026			Nucleus	413.598			Nucleus	549.01
Cytoplasm	951.444	1.28259		Cytoplasm	1561.12	1.44931		Cytoplasm	851.231	1.3748														Cytoplasm	1149.26	1.5228		Cytoplasm	1041.79	1.07936		Cytoplasm	1238.03	1.26132		Cytoplasm	883.289	1.54956		Cytoplasm	503.506	1.21738		Cytoplasm	862.107	1.57029
Nucleus	808.586			Nucleus	785.978			Nucleus	988.128															Nucleus	502.868			Nucleus	1272.69			Nucleus	741.717			Nucleus	442.151			Nucleus	407.979			Nucleus	398.982
Cytoplasm	1018.59	1.25971		Cytoplasm	1388.61	1.76673		Cytoplasm	1107.1	1.1204														Cytoplasm	543.779	1.08136		Cytoplasm	1320.86	1.03785		Cytoplasm	865.435	1.1668		Cytoplasm	620.163	1.4026		Cytoplasm	561.436	1.37614		Cytoplasm	714.64	1.79116
Nucleus	938.786			Nucleus	839.375			Nucleus	899.815															Nucleus	935.057			Nucleus	969			Nucleus	1375.4			Nucleus	529.079			Nucleus	415.582			Nucleus	386.775
Cytoplasm	824.31	0.878059		Cytoplasm	990.01	1.17946		Cytoplasm	1069.83	1.18895														Cytoplasm	1264.24	1.35204		Cytoplasm	849.692	0.876875		Cytoplasm	1443.53	1.04954		Cytoplasm	872.562	1.64921		Cytoplasm	540.844	1.30141		Cytoplasm	546.703	1.41349
Nucleus	693.032			Nucleus	915.222			Nucleus	745.156															Nucleus	740.082			Nucleus	929.569			Nucleus	852.115			Nucleus	533.3			Nucleus	487.525			Nucleus	714.173
Cytoplasm	1151.68	1.66179		Cytoplasm	1270.7	1.38841		Cytoplasm	835.208	1.12085														Cytoplasm	1007.71	1.36162		Cytoplasm	1124.6	1.2098		Cytoplasm	971.938	1.14062		Cytoplasm	800.957	1.50189		Cytoplasm	789.061	1.6185		Cytoplasm	1082.79	1.51615
Nucleus	530.125			Nucleus	708.539			Nucleus	696.095															Nucleus	873.433			Nucleus	940.415			Nucleus	784.664			Nucleus	500.618			Nucleus	415.765			Nucleus	417.537
Cytoplasm	779.979	1.47131		Cytoplasm	1031.47	1.45577		Cytoplasm	818.5	1.17584														Cytoplasm	957.635	1.0964		Cytoplasm	1030.23	1.0955		Cytoplasm	926.58	1.18086		Cytoplasm	883.164	1.76415		Cytoplasm	700.183	1.68408		Cytoplasm	811	1.94234
Nucleus	607.8			Nucleus	714.616			Nucleus	452.786															Nucleus	843			Nucleus	1564.84			Nucleus	1081.13			Nucleus	523.333			Nucleus	367.508			Nucleus	424.22
Cytoplasm	968.08	1.59276		Cytoplasm	893.233	1.24995		Cytoplasm	1166.86	2.57706														Cytoplasm	958.795	1.13736		Cytoplasm	2511.47	1.60494		Cytoplasm	1471.06	1.36068		Cytoplasm	1003.13	1.91681		Cytoplasm	695.841	1.8934		Cytoplasm	723.341	1.70511
Nucleus	857.617			Nucleus	964.451			Nucleus	707.806															Nucleus	720.029			Nucleus	1530.73			Nucleus	1068.64			Nucleus	584.906			Nucleus	414.684			Nucleus	458.836
Cytoplasm	1013.11	1.1813		Cytoplasm	1649.66	1.71046		Cytoplasm	699.163	0.987788														Cytoplasm	845.324	1.17401		Cytoplasm	1618.97	1.05765		Cytoplasm	1129.74	1.05718		Cytoplasm	826.224	1.41258		Cytoplasm	759.132	1.83063		Cytoplasm	748.052	1.63032
Nucleus	979.115			Nucleus	1058.25			Nucleus	738.044															Nucleus	790.657			Nucleus	586.013			Nucleus	733.5			Nucleus	679.523			Nucleus	342.362			Nucleus	492.237
Cytoplasm	1523.73	1.55623		Cytoplasm	1411.56	1.33385		Cytoplasm	1097.44	1.48696														Cytoplasm	909.4	1.15018		Cytoplasm	926.19	1.58049		Cytoplasm	703.337	0.958878		Cytoplasm	964.341	1.41914		Cytoplasm	545.655	1.5938		Cytoplasm	835.487	1.69733
Nucleus	1006.07			Nucleus	1080.01			Nucleus	750.207															Nucleus	828.514			Nucleus	846.466			Nucleus	1221.36			Nucleus	522.184			Nucleus	452			Nucleus	558.253
Cytoplasm	1175.86	1.16876		Cytoplasm	1569.06	1.45282		Cytoplasm	1333.24	1.77716														Cytoplasm	732.081	0.883608		Cytoplasm	908.586	1.07339		Cytoplasm	1339.52	1.09675		Cytoplasm	959.882	1.8382		Cytoplasm	739.034	1.63503		Cytoplasm	938.032	1.6803
Nucleus	554.16			Nucleus	743.305			Nucleus	555.299															Nucleus	679.473			Nucleus	898.969			Nucleus	1305.1			Nucleus	432.25			Nucleus	492.15			Nucleus	379.675
Cytoplasm	881.84	1.59131		Cytoplasm	974.305	1.31077		Cytoplasm	976.922	1.75927														Cytoplasm	707.956	1.04192		Cytoplasm	1251	1.39159		Cytoplasm	1389.45	1.06463		Cytoplasm	764.971	1.76974		Cytoplasm	824.212	1.67472		Cytoplasm	694.325	1.82873
Nucleus	674.312			Nucleus	1340.44			Nucleus	466.892															Nucleus	522.667			Nucleus	933.884			Nucleus	1073.55			Nucleus	550.65			Nucleus	367.465			Nucleus	446.686
Cytoplasm	806.208	1.1956		Cytoplasm	1577.78	1.17706		Cytoplasm	755.723	1.61862														Cytoplasm	643.627	1.23143		Cytoplasm	1034.71	1.10796		Cytoplasm	1548.4	1.44233		Cytoplasm	968.212	1.75831		Cytoplasm	540.324	1.47041		Cytoplasm	691.725	1.54857
Nucleus	1005.16			Nucleus	1150.02			Nucleus	446.238															Nucleus	831.685			Nucleus	972.55			Nucleus	828.19			Nucleus	532.288			Nucleus	369.884			Nucleus	375.609
Cytoplasm	1148.64	1.14274		Cytoplasm	1444.75	1.25628		Cytoplasm	588.112	1.31794														Cytoplasm	694.781	0.835389		Cytoplasm	1125.94	1.15772		Cytoplasm	994.079	1.2003		Cytoplasm	896.085	1.68346		Cytoplasm	552.262	1.49307		Cytoplasm	760.062	2.02355
Nucleus	682.111			Nucleus	819.422			Nucleus	608.239															Nucleus	635.539			Nucleus	1143.46			Nucleus	695.212			Nucleus	505.538			Nucleus	549.513			Nucleus	345.787
Cytoplasm	787.556	1.15459		Cytoplasm	1222.54	1.49195		Cytoplasm	696.211	1.14463														Cytoplasm	841.549	1.32415		Cytoplasm	1174.46	1.02711		Cytoplasm	631.879	0.908901		Cytoplasm	850.076	1.68153		Cytoplasm	808.795	1.47184		Cytoplasm	509.876	1.47454
Nucleus	1292.13			Nucleus	892.308			Nucleus	919.906															Nucleus	679.805			Nucleus	980.19			Nucleus	495.838			Nucleus	484.357			Nucleus	442.61			Nucleus	362.848
Cytoplasm	1592.13	1.23217		Cytoplasm	1922	2.15397		Cytoplasm	1299.57	1.41272														Cytoplasm	839.61	1.23507		Cytoplasm	1091.02	1.11307		Cytoplasm	553.838	1.11697		Cytoplasm	791.238	1.63358		Cytoplasm	629.442	1.42211		Cytoplasm	497.165	1.37017
Nucleus	599.163			Nucleus	680.5			Nucleus	642.504															Nucleus	784.336			Nucleus	1302.94			Nucleus	678.028			Nucleus	406.674			Nucleus	354.534			Nucleus	470.102
Cytoplasm	813.76	1.35816		Cytoplasm	1177.89	1.73091		Cytoplasm	753.388	1.17258														Cytoplasm	703.365	0.896765		Cytoplasm	1372.39	1.05331		Cytoplasm	750.197	1.10644		Cytoplasm	563.565	1.38579		Cytoplasm	689.877	1.94587		Cytoplasm	908.143	1.9318
Nucleus	896.468			Nucleus	623.982			Nucleus	855.893															Nucleus	939.148			Nucleus	832.917			Nucleus	840.169			Nucleus	527.438			Nucleus	350.224			Nucleus	443.27
Cytoplasm	1247.96	1.39208		Cytoplasm	1234.79	1.97888		Cytoplasm	883.413	1.03215														Cytoplasm	965.672	1.02824		Cytoplasm	1011.67	1.21461		Cytoplasm	1332.42	1.58589		Cytoplasm	640.958	1.21523		Cytoplasm	612.918	1.75007		Cytoplasm	762.171	1.71943
Nucleus	693.544			Nucleus	716.143			Nucleus	482.615															Nucleus	963.241			Nucleus	1727.33			Nucleus	795.96			Nucleus	529.836			Nucleus	440.87			Nucleus	485.41
Cytoplasm	941.14	1.357		Cytoplasm	935.46	1.30625		Cytoplasm	892.901	1.85013														Cytoplasm	929.815	0.965298		Cytoplasm	1786.19	1.03408		Cytoplasm	947.9	1.19089		Cytoplasm	881.527	1.66377		Cytoplasm	675.96	1.53324		Cytoplasm	803.045	1.65436
Nucleus	588.27			Nucleus	1138.23			Nucleus	790.439															Nucleus	531.779			Nucleus	924.75			Nucleus	1095.97			Nucleus	409.651			Nucleus	383.74			Nucleus	373.236
Cytoplasm	690.622	1.17399		Cytoplasm	1180.32	1.03698		Cytoplasm	1174.11	1.48538														Cytoplasm	538.256	1.01218		Cytoplasm	1149.66	1.24321		Cytoplasm	1236.27	1.12801		Cytoplasm	562.807	1.37387		Cytoplasm	572.36	1.49153		Cytoplasm	652.146	1.74728
Nucleus	930.084							Nucleus	1007.63															Nucleus	504.079			Nucleus	1032.43			Nucleus	768.532			Nucleus	424.909			Nucleus	372.776			Nucleus	494.586
Cytoplasm	1192.8	1.28246						Cytoplasm	1355.2	1.34493														Cytoplasm	525.132	1.04176		Cytoplasm	1168.24	1.13154		Cytoplasm	853.481	1.11053		Cytoplasm	678.182	1.59606		Cytoplasm	642.567	1.72373		Cytoplasm	718.983	1.45371
Nucleus	601.375							Nucleus	740.961															Nucleus	790.023			Nucleus	904.742			Nucleus	670.151			Nucleus	543.556			Nucleus	404.881			Nucleus	442.58
Cytoplasm	650.281	1.08132						Cytoplasm	879.286	1.18668														Cytoplasm	918.848	1.16307		Cytoplasm	1178.26	1.30231		Cytoplasm	735.986	1.09824		Cytoplasm	871.667	1.60364		Cytoplasm	690.976	1.70662		Cytoplasm	701.137	1.5842
Nucleus	799.988							Nucleus	1103.04															Nucleus	1028.23			Nucleus	714.672			Nucleus	550.58			Nucleus	513.658			Nucleus	342.864			Nucleus	435.488
Cytoplasm	1185.57	1.48198						Cytoplasm	1419.81	1.28718														Cytoplasm	1675.65	1.62964		Cytoplasm	689.115	0.964239		Cytoplasm	674.96	1.22591		Cytoplasm	789.397	1.53682		Cytoplasm	578.886	1.68839		Cytoplasm	703.339	1.61506
Nucleus	595.145							Nucleus	775.719															Nucleus	681.625			Nucleus	869.208			Nucleus	869.67			Nucleus	491.514			Nucleus	511.148			Nucleus	403.83
Cytoplasm	893.548	1.5014						Cytoplasm	1433.05	1.84738														Cytoplasm	732.25	1.07427		Cytoplasm	964.6	1.10975		Cytoplasm	1006.59	1.15744		Cytoplasm	843.829	1.71679		Cytoplasm	934.531	1.8283		Cytoplasm	592.289	1.46668
Nucleus	734.129							Nucleus	1266.79															Nucleus	653.877			Nucleus	1033.41			Nucleus	606.521			Nucleus	404.744			Nucleus	387.7			Nucleus	434.681
Cytoplasm	735.919	1.00244						Cytoplasm	1804.92	1.42479														Cytoplasm	877.386	1.34182		Cytoplasm	1031.12	0.99778		Cytoplasm	677.896	1.11768		Cytoplasm	775.656	1.91641		Cytoplasm	659.357	1.70069		Cytoplasm	717.449	1.65052
Nucleus	690.339							Nucleus	865.232															Nucleus	733.864			Nucleus	1266.05			Nucleus	567.171			Nucleus	347.425			Nucleus	410.596			Nucleus	375.806
Cytoplasm	1184.02	1.71512						Cytoplasm	1073.61	1.24084														Cytoplasm	817.814	1.11439		Cytoplasm	1457.47	1.15119		Cytoplasm	1059.72	1.86844		Cytoplasm	525.092	1.51138		Cytoplasm	855.754	2.08417		Cytoplasm	400.031	1.06446
Nucleus	535.333							Nucleus	606.784															Nucleus	575.548			Nucleus	950.92			Nucleus	807.569			Nucleus	349.478			Nucleus	417.712			Nucleus	370.523
Cytoplasm	846.548	1.58135						Cytoplasm	751.77	1.23894														Cytoplasm	576.06	1.00089		Cytoplasm	1197.72	1.25954		Cytoplasm	905.319	1.12104		Cytoplasm	552.522	1.581		Cytoplasm	758.05	1.81476		Cytoplasm	560.849	1.51367
Nucleus	624.685							Nucleus	650.093															Nucleus	588.603			Nucleus	1201.38			Nucleus	1133.33			Nucleus	395.125			Nucleus	395.021			Nucleus	411.886
Cytoplasm	743.852	1.19076						Cytoplasm	892.779	1.37331														Cytoplasm	632.233	1.07412		Cytoplasm	1365.21	1.13637		Cytoplasm	1453.13	1.28218		Cytoplasm	510.042	1.29084		Cytoplasm	636.442	1.61116		Cytoplasm	688.595	1.67181
Nucleus	469.229							Nucleus	874.514															Nucleus	619.831			Nucleus	1233.75			Nucleus	674.054			Nucleus	383.889			Nucleus	490.687			Nucleus	582.913
Cytoplasm	717.146	1.52835						Cytoplasm	819.811	0.937448														Cytoplasm	927.169	1.49584		Cytoplasm	1454.17	1.17866		Cytoplasm	1003.58	1.48887		Cytoplasm	497.049	1.29477		Cytoplasm	744.253	1.51676		Cytoplasm	900.13	1.54419
Nucleus	795.972							Nucleus	920.213															Nucleus	729.444			Nucleus	996.659			Nucleus	916.596			Nucleus	454.277			Nucleus	447.443			Nucleus	388.688
Cytoplasm	1060.26	1.33204						Cytoplasm	1085.61	1.17973														Cytoplasm	681.028	0.933625		Cytoplasm	1046.51	1.05002		Cytoplasm	930.212	1.01485		Cytoplasm	754.205	1.66023		Cytoplasm	767.262	1.71477		Cytoplasm	709.333	1.82495
Nucleus	641.473							Nucleus	718.976															Nucleus	441.662			Nucleus	1369.41			Nucleus	569.803			Nucleus	500.431			Nucleus	480.956			Nucleus	431.956
Cytoplasm	1207.92	1.88304						Cytoplasm	777.786	1.0818														Cytoplasm	859.369	1.94576		Cytoplasm	2174.36	1.58781		Cytoplasm	616.859	1.08258		Cytoplasm	731.765	1.46227		Cytoplasm	822.538	1.71022		Cytoplasm	682.971	1.58111
Nucleus	631.027							Nucleus	659.904															Nucleus	879.543			Nucleus	770.927			Nucleus	468.727			Nucleus	469			Nucleus	467.057			Nucleus	395.388
Cytoplasm	854.267	1.35377						Cytoplasm	888.404	1.34626														Cytoplasm	1096.09	1.2462		Cytoplasm	832.8	1.08026		Cytoplasm	606.973	1.29494		Cytoplasm	665.08	1.41808		Cytoplasm	1055.03	2.2589		Cytoplasm	653.403	1.65256
Nucleus	681.079							Nucleus	550.324															Nucleus	990.766			Nucleus	1201.06			Nucleus	748.092			Nucleus	431.078			Nucleus	382.817			Nucleus	433.293
Cytoplasm	649.952	0.954298						Cytoplasm	816.351	1.4834														Cytoplasm	1071.72	1.08171		Cytoplasm	1364.8	1.13633		Cytoplasm	795.807	1.06378		Cytoplasm	774.312	1.79622		Cytoplasm	587.733	1.53529		Cytoplasm	590.758	1.36341
Nucleus	621.196							Nucleus	1238.96															Nucleus	639			Nucleus	783.422			Nucleus	705.795			Nucleus	384.984			Nucleus	406.752			Nucleus	382.446
Cytoplasm	1200.91	1.93322						Cytoplasm	1541.39	1.2441														Cytoplasm	609.39	0.953661		Cytoplasm	794.88	1.01463		Cytoplasm	1084.02	1.53589		Cytoplasm	644.855	1.67502		Cytoplasm	758.186	1.864		Cytoplasm	746.036	1.9507
Nucleus	712.574							Nucleus	1187.57															Nucleus	712.172			Nucleus	1049.07			Nucleus	861.746			Nucleus	498.473			Nucleus	280.25			Nucleus	455.728
Cytoplasm	957.667	1.34395						Cytoplasm	1507.59	1.26948														Cytoplasm	648.92	0.911183		Cytoplasm	1446.59	1.37893		Cytoplasm	1099.66	1.27609		Cytoplasm	908.419	1.8224		Cytoplasm	456.212	1.62787		Cytoplasm	718.333	1.57623
Nucleus	946.412							Nucleus	662.43															Nucleus	592.117			Nucleus	888.978			Nucleus	927.225			Nucleus	546.961			Nucleus	596.957			Nucleus	438.322
Cytoplasm	1203.79	1.27196						Cytoplasm	1168.26	1.7636														Cytoplasm	735.967	1.24294		Cytoplasm	1158.93	1.30367		Cytoplasm	998.915	1.07732		Cytoplasm	798.216	1.45937		Cytoplasm	1000.94	1.67674		Cytoplasm	646.578	1.47512
Nucleus	581.257							Nucleus	748.169															Nucleus	496.732			Nucleus	951.292			Nucleus	806.261			Nucleus	352.894			Nucleus	412.706			Nucleus	431.288
Cytoplasm	915.838	1.57562						Cytoplasm	746.46	0.997715														Cytoplasm	779.61	1.56948		Cytoplasm	1398.86	1.47049		Cytoplasm	1070.93	1.32827		Cytoplasm	530.576	1.5035		Cytoplasm	738.153	1.78857		Cytoplasm	623.017	1.44455
Nucleus	876.165							Nucleus	680.6															Nucleus	608.598			Nucleus	1756.22			Nucleus	649.938			Nucleus	517.522			Nucleus	390.17			Nucleus	407.571
Cytoplasm	1098.81	1.25412						Cytoplasm	682.747	1.00316														Cytoplasm	695.736	1.14318		Cytoplasm	1854.5	1.05596		Cytoplasm	652.738	1.00431		Cytoplasm	803.043	1.55171		Cytoplasm	752.064	1.92753		Cytoplasm	663.962	1.62907
Nucleus	711.353							Nucleus	893.203															Nucleus	442.705			Nucleus	774.712			Nucleus	923.085			Nucleus	527.306			Nucleus	452.371			Nucleus	409.12
Cytoplasm	769.735	1.08207						Cytoplasm	1025.98	1.14865														Cytoplasm	457.973	1.03449		Cytoplasm	806.959	1.04162		Cytoplasm	1248.83	1.35289		Cytoplasm	866.96	1.64413		Cytoplasm	710.186	1.56992		Cytoplasm	581.436	1.42119
Nucleus	511.647							Nucleus	772.122															Nucleus	500.206			Nucleus	1006.07			Nucleus	1034.47			Nucleus	561.836			Nucleus	307.843			Nucleus	395.117
Cytoplasm	621.382	1.21447						Cytoplasm	1144.73	1.48258														Cytoplasm	499.921	0.999429		Cytoplasm	1559.84	1.55043		Cytoplasm	1145.06	1.1069		Cytoplasm	829.642	1.47666		Cytoplasm	455.629	1.48007		Cytoplasm	665.117	1.68334
Nucleus	642.8							Nucleus	720.535															Nucleus	967.476			Nucleus	624.591			Nucleus	832.512			Nucleus	511.244			Nucleus	356.808			Nucleus	541.117
Cytoplasm	728.275	1.13297						Cytoplasm	902.419	1.25243														Cytoplasm	761.339	0.786933		Cytoplasm	915.909	1.46641		Cytoplasm	794.817	0.954721		Cytoplasm	992.878	1.94208		Cytoplasm	534.863	1.49902		Cytoplasm	1212.06	2.23993
								Nucleus	1185.94															Nucleus	750.798			Nucleus	922.83			Nucleus	1094.92			Nucleus	590.655			Nucleus	477.953			Nucleus	398
								Cytoplasm	1617.58	1.36396														Cytoplasm	768.363	1.02339		Cytoplasm	1054.32	1.14248		Cytoplasm	1205.94	1.10139		Cytoplasm	1052.68	1.78222		Cytoplasm	879.462	1.84006		Cytoplasm	569.918	1.43196
								Nucleus	702.882															Nucleus	539.556			Nucleus	1020.06			Nucleus	774.118			Nucleus	1029.62			Nucleus	493.088			Nucleus	399.321
								Cytoplasm	1177.72	1.67556														Cytoplasm	606.556	1.12418		Cytoplasm	1026.38	1.0062		Cytoplasm	755.088	0.975418		Cytoplasm	985.114	0.956774		Cytoplasm	967.132	1.96138		Cytoplasm	691.396	1.73143
								Nucleus	934.734															Nucleus	676.056			Nucleus	779.179			Nucleus	708.438			Nucleus	392.829			Nucleus	797.506			Nucleus	407.223
								Cytoplasm	1269.27	1.35789														Cytoplasm	722.833	1.06919		Cytoplasm	894.487	1.14799		Cytoplasm	840.587	1.18654		Cytoplasm	606.105	1.54292		Cytoplasm	1466.17	1.83844		Cytoplasm	665.272	1.63368
								Nucleus	910.466															Nucleus	489.013			Nucleus	982.395			Nucleus	717.469			Nucleus	691.939			Nucleus	361.771			Nucleus	534.32
								Cytoplasm	743.969	0.817131														Cytoplasm	752.947	1.53973		Cytoplasm	1268.95	1.29169		Cytoplasm	1212.41	1.68984		Cytoplasm	1132.95	1.63735		Cytoplasm	615.495	1.70134		Cytoplasm	956.86	1.7908
								Nucleus	885.427															Nucleus	649.587			Nucleus	1481.42			Nucleus	832.507			Nucleus	469.686			Nucleus	457.714			Nucleus	358.408
								Cytoplasm	1053.95	1.19033														Cytoplasm	758.063	1.16699		Cytoplasm	1377.11	0.929587		Cytoplasm	1037.83	1.24663		Cytoplasm	690.729	1.47062		Cytoplasm	771.4	1.68533		Cytoplasm	508.816	1.41966
								Nucleus	635.366															Nucleus	733.465			Nucleus	891.265			Nucleus	369.75			Nucleus	405			Nucleus	366.143			Nucleus	401.864
								Cytoplasm	1040.3	1.63732														Cytoplasm	685.521	0.934634		Cytoplasm	1014.59	1.13837		Cytoplasm	489.935	1.32504		Cytoplasm	753.984	1.86169		Cytoplasm	587.241	1.60386		Cytoplasm	545.873	1.35835
								Nucleus	630.158															Nucleus	808.917			Nucleus	669.333			Nucleus	545.661			Nucleus	559.105			Nucleus	424.453			Nucleus	409.042
								Cytoplasm	921.463	1.46227														Cytoplasm	1015.18	1.25499		Cytoplasm	801.872	1.19802		Cytoplasm	706.909	1.29551		Cytoplasm	817.289	1.46178		Cytoplasm	646.969	1.52424		Cytoplasm	697.748	1.70581
								Nucleus	882.855															Nucleus	1116.82			Nucleus	1049.46			Nucleus	598.963			Nucleus	607.767			Nucleus	420.63			Nucleus	344.509
								Cytoplasm	1265.01	1.43287														Cytoplasm	990.434	0.886834		Cytoplasm	1409.86	1.34341		Cytoplasm	676.729	1.12984		Cytoplasm	1026.27	1.68859		Cytoplasm	613.63	1.45884		Cytoplasm	556.579	1.61557
								Nucleus	845.532															Nucleus	602.533			Nucleus	1178.14			Nucleus	649.329			Nucleus	438.516			Nucleus	612.623			Nucleus	331.393
								Cytoplasm	983.242	1.16287														Cytoplasm	1016.49	1.68703		Cytoplasm	1448.05	1.2291		Cytoplasm	896.873	1.38123		Cytoplasm	639.043	1.45729		Cytoplasm	1021.46	1.66736		Cytoplasm	518.179	1.56364
								Nucleus	664.865															Nucleus	724.918			Nucleus	1143.93			Nucleus	1068.88			Nucleus	602.926			Nucleus	390.282			Nucleus	390.816
								Cytoplasm	831.108	1.25004														Cytoplasm	729.412	1.0062		Cytoplasm	1124.84	0.983314		Cytoplasm	970.44	0.907904		Cytoplasm	1121.63	1.86031		Cytoplasm	723.099	1.85276		Cytoplasm	656.333	1.67939
																								Nucleus	702.28			Nucleus	856.242			Nucleus	732.022			Nucleus	524.133			Nucleus	640.424			Nucleus	466.458
																								Cytoplasm	796.091	1.13358		Cytoplasm	1044.11	1.21941		Cytoplasm	1054.32	1.44028		Cytoplasm	760.778	1.4515		Cytoplasm	968.435	1.51218		Cytoplasm	684.025	1.46642
																								Nucleus	1027.55			Nucleus	979.96			Nucleus	933.692			Nucleus	532.894			Nucleus	405.868			Nucleus	417.283
																								Cytoplasm	886.56	0.862791		Cytoplasm	1283.96	1.31022		Cytoplasm	1324.36	1.41841		Cytoplasm	719.8	1.35074		Cytoplasm	657.648	1.62035		Cytoplasm	629.679	1.509
																								Nucleus	1005.22			Nucleus	1329.3			Nucleus	1171.44			Nucleus	559.852			Nucleus	480.313			Nucleus	319.177
																								Cytoplasm	1266.15	1.25957		Cytoplasm	1330.73	1.00107		Cytoplasm	1062.48	0.906992		Cytoplasm	828.477	1.47981		Cytoplasm	846.107	1.76157		Cytoplasm	588.076	1.84247
																								Nucleus	1120.55			Nucleus	1010.79			Nucleus	1106.97			Nucleus	663.212			Nucleus	391.305			Nucleus	351.606
																								Cytoplasm	1421.27	1.26836		Cytoplasm	1287.31	1.27356		Cytoplasm	1265.58	1.14328		Cytoplasm	951.135	1.43413		Cytoplasm	777.053	1.9858		Cytoplasm	531.288	1.51103
																								Nucleus	516.923			Nucleus	1147.95			Nucleus	738.299			Nucleus	430.631			Nucleus	412.722			Nucleus	371
																								Cytoplasm	690.128	1.33507		Cytoplasm	1339.03	1.16645		Cytoplasm	1002.71	1.35814		Cytoplasm	658.185	1.52842		Cytoplasm	761.639	1.8454		Cytoplasm	674.26	1.81741
																								Nucleus	534.139			Nucleus	1534.42			Nucleus	574.54			Nucleus	489.943			Nucleus	445.815			Nucleus	424.986
																								Cytoplasm	766.431	1.43489		Cytoplasm	1799.7	1.17289		Cytoplasm	672.425	1.17037		Cytoplasm	701.114	1.43101		Cytoplasm	705.318	1.58209		Cytoplasm	666.667	1.56868
																								Nucleus	856.52			Nucleus	813.451			Nucleus	571.957			Nucleus	704.281			Nucleus	585.286			Nucleus	330.57
																								Cytoplasm	913.08	1.06603		Cytoplasm	1004.76	1.23518		Cytoplasm	686.043	1.19947		Cytoplasm	1036.18	1.47125		Cytoplasm	826.886	1.41279		Cytoplasm	465.99	1.40966
																								Nucleus	596.907			Nucleus	907.577			Nucleus	1040.19			Nucleus	473.403			Nucleus	534.82			Nucleus	357.531
																								Cytoplasm	866.558	1.45175		Cytoplasm	1194.23	1.31585		Cytoplasm	1261.14	1.21241		Cytoplasm	695.06	1.46822		Cytoplasm	837.04	1.56509		Cytoplasm	541.859	1.51556
																								Nucleus	767.934			Nucleus	1034.76			Nucleus	568.811			Nucleus	635.292			Nucleus	439.35			Nucleus	466.741
																								Cytoplasm	1443.16	1.87927		Cytoplasm	1476.48	1.42688		Cytoplasm	682.868	1.20052		Cytoplasm	966.01	1.52058		Cytoplasm	746.845	1.69989		Cytoplasm	949.16	2.03359
																								Nucleus	907.877			Nucleus	798.768			Nucleus	895.65			Nucleus	512.862			Nucleus	372.189			Nucleus	404.14
																								Cytoplasm	913.019	1.00566		Cytoplasm	1250.91	1.56605		Cytoplasm	798.967	0.892052		Cytoplasm	778.615	1.51818		Cytoplasm	638.568	1.71571		Cytoplasm	611.38	1.51279
																								Nucleus	510.153			Nucleus	1087.68			Nucleus	981.808			Nucleus	458.73			Nucleus	493.084			Nucleus	348.41
																								Cytoplasm	613.316	1.20222		Cytoplasm	1206.15	1.10892		Cytoplasm	1210.81	1.23324		Cytoplasm	664.46	1.44848		Cytoplasm	869.862	1.76413		Cytoplasm	542.675	1.55758
																								Nucleus	604.082			Nucleus	1230.47			Nucleus	979.941			Nucleus	548.818			Nucleus	517.11			Nucleus	416.491
																								Cytoplasm	721.814	1.19489		Cytoplasm	1313.06	1.06712		Cytoplasm	937.275	0.95646		Cytoplasm	876.145	1.59642		Cytoplasm	844.753	1.63361		Cytoplasm	615.14	1.47696
																								Nucleus	903.973			Nucleus	774.811			Nucleus	696.279			Nucleus	612.37			Nucleus	401.968			Nucleus	318.667
																								Cytoplasm	1273.57	1.40886		Cytoplasm	958.726	1.23737		Cytoplasm	957.093	1.37458		Cytoplasm	867.042	1.41588		Cytoplasm	700.145	1.74179		Cytoplasm	592.377	1.85892
																								Nucleus	448.904			Nucleus	1047.07			Nucleus	541.673			Nucleus	494.571			Nucleus	497.958			Nucleus	378.179
																								Cytoplasm	564.404	1.25729		Cytoplasm	1324.72	1.26516		Cytoplasm	627.837	1.15907		Cytoplasm	835.961	1.69027		Cytoplasm	819.521	1.64576		Cytoplasm	658.872	1.74222
																								Nucleus	754.93			Nucleus	1054.27			Nucleus	830.71			Nucleus	478.157			Nucleus	770.528			Nucleus	416.262
																								Cytoplasm	854.035	1.13128		Cytoplasm	994.798	0.94359		Cytoplasm	752.478	0.905825		Cytoplasm	727.239	1.52092		Cytoplasm	1182.93	1.53522		Cytoplasm	705.798	1.69556
																								Nucleus	953.618			Nucleus	726.425			Nucleus	673.549			Nucleus	360.263			Nucleus	490.972			Nucleus	412.721
																								Cytoplasm	1010.76	1.05993		Cytoplasm	1216.22	1.67426		Cytoplasm	698.922	1.03767		Cytoplasm	537.829	1.49288		Cytoplasm	827.375	1.68518		Cytoplasm	655.769	1.58889
																								Nucleus	1052.25			Nucleus	785.125			Nucleus	671.881			Nucleus	593.111			Nucleus	377.209			Nucleus	375.99
																								Cytoplasm	995.577	0.946141		Cytoplasm	927.438	1.18126		Cytoplasm	793.898	1.1816		Cytoplasm	965.722	1.62823		Cytoplasm	520.953	1.38107		Cytoplasm	645.939	1.71797
																								Nucleus	955.131			Nucleus	692.031			Nucleus	764.579			Nucleus	584.51			Nucleus	344.107			Nucleus	386.759
																								Cytoplasm	1103.64	1.15549		Cytoplasm	845.038	1.2211		Cytoplasm	832.252	1.08851		Cytoplasm	985.646	1.68628		Cytoplasm	528.625	1.53622		Cytoplasm	572.167	1.47939
																								Nucleus	750.01			Nucleus	734.758			Nucleus	569.188			Nucleus	538.165			Nucleus	438.561			Nucleus	451.6
																								Cytoplasm	801.126	1.06815		Cytoplasm	832.47	1.13299		Cytoplasm	875.75	1.5386		Cytoplasm	924.047	1.71703		Cytoplasm	678.409	1.5469		Cytoplasm	857.333	1.89844
																								Nucleus	882.814			Nucleus	838.981			Nucleus	1024.44			Nucleus	445.636			Nucleus	605.681			Nucleus	297.492
																								Cytoplasm	1221.34	1.38346		Cytoplasm	877.539	1.04596		Cytoplasm	1380.22	1.34729		Cytoplasm	817.705	1.83492		Cytoplasm	1156.82	1.90996		Cytoplasm	461.846	1.55246
																								Nucleus	461.833			Nucleus	926			Nucleus	913.466			Nucleus	396.125			Nucleus	515.221			Nucleus	502.233
																								Cytoplasm	528.783	1.14497		Cytoplasm	1243.61	1.34299		Cytoplasm	1009.02	1.1046		Cytoplasm	518.948	1.31006		Cytoplasm	899.295	1.74545		Cytoplasm	937.398	1.86646
																								Nucleus	724.921			Nucleus	961.18			Nucleus	910.729			Nucleus	457.033			Nucleus	465.619			Nucleus	332.23
																								Cytoplasm	804.25	1.10943		Cytoplasm	1417.88	1.47515		Cytoplasm	980.617	1.07674		Cytoplasm	606.2	1.32638		Cytoplasm	737.262	1.5834		Cytoplasm	511.88	1.54074
																								Nucleus	763.138			Nucleus	986.602			Nucleus	748.522			Nucleus	390			Nucleus	392.757			Nucleus	770.047
																								Cytoplasm	850.85	1.11494		Cytoplasm	935.216	0.947916		Cytoplasm	802.522	1.07214		Cytoplasm	633.929	1.62546		Cytoplasm	600.054	1.5278		Cytoplasm	1098.05	1.42595
																								Nucleus	764.333			Nucleus	1172.66			Nucleus	926.632							Nucleus	386.411			Nucleus	382.033
																								Cytoplasm	777.438	1.01714		Cytoplasm	1256.54	1.07153		Cytoplasm	1014.79	1.09513						Cytoplasm	618.167	1.59976		Cytoplasm	699.273	1.8304
																								Nucleus	721.244			Nucleus	1058.85			Nucleus	632.136							Nucleus	469.859			Nucleus	536.942
																								Cytoplasm	793.22	1.09979		Cytoplasm	2022.87	1.91043		Cytoplasm	817.568	1.29334						Cytoplasm	763.282	1.62449		Cytoplasm	802.536	1.49464
																								Nucleus	533.367			Nucleus	1068.81			Nucleus	1044.83							Nucleus	396.25			Nucleus	337.677
																								Cytoplasm	600.45	1.12577		Cytoplasm	1072.15	1.00313		Cytoplasm	1252.72	1.19897						Cytoplasm	481.417	1.21493		Cytoplasm	544.154	1.61146
																								Nucleus	652.157			Nucleus	1158.87			Nucleus	759.448							Nucleus	470.805			Nucleus	345.894
																								Cytoplasm	987.451	1.51413		Cytoplasm	1272.52	1.09808		Cytoplasm	1278.05	1.68287						Cytoplasm	526.078	1.1174		Cytoplasm	528.383	1.52759
																								Nucleus	856.8			Nucleus	907.805			Nucleus	622.653							Nucleus	410.506			Nucleus	462.093
																								Cytoplasm	960.882	1.12148		Cytoplasm	840.244	0.925578		Cytoplasm	766.811	1.23152						Cytoplasm	609.291	1.48424		Cytoplasm	851.664	1.84305
																								Nucleus	809.651			Nucleus	1284.53			Nucleus	615.277							Nucleus	549.061			Nucleus	676.369
																								Cytoplasm	956.211	1.18102		Cytoplasm	1632.68	1.27104		Cytoplasm	679.894	1.10502						Cytoplasm	716.03	1.3041		Cytoplasm	1253	1.85254
																								Nucleus	779.794			Nucleus	581.049			Nucleus	537.504							Nucleus	418.907			Nucleus	603.667
																								Cytoplasm	876.971	1.12462		Cytoplasm	1133.62	1.95099		Cytoplasm	881.704	1.64037						Cytoplasm	667.721	1.59396		Cytoplasm	948.425	1.57111
																								Nucleus	702.656			Nucleus	1102.41			Nucleus	544.877							Nucleus	414.218			Nucleus	256.684
																								Cytoplasm	926.562	1.31866		Cytoplasm	1136.09	1.03056		Cytoplasm	600.614	1.10229						Cytoplasm	644.255	1.55535		Cytoplasm	361.044	1.40657
																								Nucleus	726.667			Nucleus	849.943			Nucleus	533.975							Nucleus	540.273			Nucleus	394.691
																								Cytoplasm	993.148	1.36672		Cytoplasm	1150.62	1.35376		Cytoplasm	700.413	1.3117						Cytoplasm	1069.47	1.97949		Cytoplasm	557.202	1.41174
																								Nucleus	624.767			Nucleus	1011.49			Nucleus	1094.02							Nucleus	523.778			Nucleus	309.582
																								Cytoplasm	638.07	1.02129		Cytoplasm	1063.31	1.05123		Cytoplasm	1084.28	0.991102						Cytoplasm	897.028	1.71261		Cytoplasm	650.564	2.10143
																								Nucleus	926.444			Nucleus	1339.33			Nucleus	717.764							Nucleus	569.045			Nucleus	538.565
																								Cytoplasm	1000.57	1.08001		Cytoplasm	1396.89	1.04298		Cytoplasm	884.264	1.23197						Cytoplasm	1022.52	1.79691		Cytoplasm	926.707	1.7207
																								Nucleus	999.873			Nucleus	800.634			Nucleus	679.731							Nucleus	558.812			Nucleus	439.13
																								Cytoplasm	973.056	0.97318		Cytoplasm	1067.17	1.33291		Cytoplasm	859.015	1.26376						Cytoplasm	1129.2	2.02072		Cytoplasm	550.761	1.25421
																								Nucleus	646.255			Nucleus	684.422			Nucleus	1038.07							Nucleus	620.374			Nucleus	428.523
																								Cytoplasm	941.667	1.45711		Cytoplasm	839.119	1.22603		Cytoplasm	1340.49	1.29133						Cytoplasm	1226.27	1.97666		Cytoplasm	895.489	2.08971
																								Nucleus	494.208			Nucleus	696.877			Nucleus	960.444							Nucleus	549.705			Nucleus	359.028
																								Cytoplasm	674.188	1.36418		Cytoplasm	885.37	1.27048		Cytoplasm	972.711	1.01277						Cytoplasm	1082.73	1.96965		Cytoplasm	590.636	1.6451
																								Nucleus	907.483			Nucleus	747.764			Nucleus	720.75							Nucleus	463.181			Nucleus	365.41
																								Cytoplasm	1006.67	1.1093		Cytoplasm	948.618	1.26861		Cytoplasm	1147.6	1.59223						Cytoplasm	772.569	1.66797		Cytoplasm	520.308	1.4239
																								Nucleus	583.37			Nucleus	1410.78			Nucleus	545.843							Nucleus	392.33			Nucleus	485.191
																								Cytoplasm	840.397	1.44059		Cytoplasm	1768.02	1.25321		Cytoplasm	767.679	1.40641						Cytoplasm	626.962	1.59805		Cytoplasm	667.118	1.37496
																								Nucleus	710.289			Nucleus	697.787			Nucleus	428.28							Nucleus	496.265			Nucleus	453.968
																								Cytoplasm	1046.06	1.47272		Cytoplasm	746.657	1.07004		Cytoplasm	488.355	1.14027						Cytoplasm	815.588	1.64345		Cytoplasm	681	1.50011
																								Nucleus	943.086			Nucleus	833.007			Nucleus	962.75							Nucleus	361.821			Nucleus	564.182
																								Cytoplasm	1280.49	1.35776		Cytoplasm	809.885	0.972242		Cytoplasm	801.946	0.832974						Cytoplasm	648.254	1.79164		Cytoplasm	826.209	1.46444
																								Nucleus	557.484			Nucleus	971.979			Nucleus	612.222							Nucleus	533.942			Nucleus	466.157
																								Cytoplasm	746.242	1.33859		Cytoplasm	1078.65	1.10975		Cytoplasm	744.733	1.21644						Cytoplasm	851.449	1.59465		Cytoplasm	914.588	1.96198
																								Nucleus	747.914			Nucleus	762.649			Nucleus	620.205							Nucleus	421.426			Nucleus	716.455
																								Cytoplasm	733.379	0.980567		Cytoplasm	918.675	1.20458		Cytoplasm	840.438	1.3551						Cytoplasm	681.532	1.61721		Cytoplasm	813.595	1.13558
																								Nucleus	702.486			Nucleus	931.143			Nucleus	499.776							Nucleus	457.635			Nucleus	309.193
																								Cytoplasm	690.953	0.983583		Cytoplasm	904.512	0.9714		Cytoplasm	577.853	1.15623						Cytoplasm	787.188	1.72012		Cytoplasm	464.779	1.5032
																								Nucleus	497.538			Nucleus	1108.84			Nucleus	956.583							Nucleus	399.697			Nucleus	298.542
																								Cytoplasm	1041.45	2.0932		Cytoplasm	1396.96	1.25983		Cytoplasm	1412.01	1.4761						Cytoplasm	640.934	1.60355		Cytoplasm	491.019	1.64472
																								Nucleus	690.268			Nucleus	1158.63			Nucleus	980.748							Nucleus	478.02			Nucleus	443.218
																								Cytoplasm	811.661	1.17586		Cytoplasm	1250.16	1.079		Cytoplasm	1161.19	1.18398						Cytoplasm	583.327	1.2203		Cytoplasm	632.9	1.42796
																								Nucleus	768.418			Nucleus	845.533			Nucleus	648.798							Nucleus	631.905			Nucleus	592.203
																								Cytoplasm	807.673	1.05108		Cytoplasm	1271.93	1.5043		Cytoplasm	875.404	1.34927						Cytoplasm	792.932	1.25483		Cytoplasm	1181.97	1.9959
																								Nucleus	686.833			Nucleus	1024.76			Nucleus	530.474							Nucleus	803.87			Nucleus	460.355
																								Cytoplasm	872.13	1.26978		Cytoplasm	1041.98	1.0168		Cytoplasm	649.513	1.2244						Cytoplasm	1143.05	1.42193		Cytoplasm	805.182	1.74905
																								Nucleus	620.118			Nucleus	1107.14			Nucleus	650.38							Nucleus	504.018			Nucleus	343.373
																								Cytoplasm	665.029	1.07242		Cytoplasm	1251.35	1.13026		Cytoplasm	767.98	1.18082						Cytoplasm	838.473	1.66358		Cytoplasm	556.755	1.62143
																												Nucleus	858.44			Nucleus	829.638							Nucleus	414.494			Nucleus	627.381
																												Cytoplasm	1014.05	1.18127		Cytoplasm	914.286	1.10203						Cytoplasm	521.63	1.25847		Cytoplasm	1078.99	1.71983
																												Nucleus	848.728			Nucleus	567.839							Nucleus	447.589			Nucleus	564.159
																												Cytoplasm	854.111	1.00634		Cytoplasm	837.04	1.47408						Cytoplasm	785.653	1.7553		Cytoplasm	1069.09	1.89502
																												Nucleus	1326.16			Nucleus	535.989											Nucleus	374.862
																												Cytoplasm	1605.49	1.21063		Cytoplasm	631.281	1.17779										Cytoplasm	900.793	2.403
																												Nucleus	803.451			Nucleus	598.092											Nucleus	459.217
																												Cytoplasm	1070.51	1.33239		Cytoplasm	636.575	1.06434										Cytoplasm	469.837	1.02313
																																Nucleus	855.867
																																Cytoplasm	1122.18	1.31116
																																Nucleus	825.29
																																Cytoplasm	1157.16	1.40213
																																Nucleus	1033.05
																																Cytoplasm	1561.89	1.51191
