# Supplementary material for: Lipid saturation controls nuclear envelope function
Source: Nat Cell Biol. 2023 Aug 17;25(9):1290–302. doi: 10.1038/s41556-023-01207-8 (PMC10495262; doi:10.1038/s41556-023-01207-8)
Supplement: Source Data Fig. 6 — Statistical source data. [file 41556_2023_1207_MOESM11_ESM.xlsx]

## Sheet: Source_Data_Fig_6a
	GAL1p-Sct1 3A, replicate#1			GAL1p-Sct1 3A, replicate#2			GAL1p-Sct1 3A, replicate#3			GAL1p-Sct1*, replicate#1			GAL1p-Sct1*, replicate#2			GAL1p-Sct1*, replicate#3			SCT1p-Sct1, replicate#1			SCT1p-Sct1, replicate#2			SCT1p-Sct1, replicate#3
	Area, µm2	Volume, µm3		Area, µm2	Volume, µm3		Area, µm2	Volume, µm3		Area, µm2	Volume, µm3		Area, µm2	Volume, µm3		Area, µm2	Volume, µm3		Area, µm2	Volume, µm3		Area, µm2	Volume, µm3		Area, µm2	Volume, µm3
	0.08116	0.0173931		0.01159	0.000938618		0.01159	0.000938618		0.01159	0.000938618	1	0.09276	0.0212522		0.02319	0.00265653		0.01159	0.000938618		0.01159	0.000938618		0.05797	0.0104995
	0.03478	0.00487931		0.03478	0.00487931		0.02319	0.00265653		0.10435	0.0253573	2	0.05797	0.0104995		0.02319	0.00265653		0.03478	0.00487931		0.08116	0.0173931		0.05797	0.0104995
	0.02319	0.00265653		0.01159	0.000938618		0.15073	0.0440213		0.24349	0.0903827	3	0.13914	0.0390429		0.03478	0.00487931		0.06957	0.0138037		0.02319	0.00265653		0.04638	0.0075138
	0.06957	0.0138037		0.04638	0.0075138		0.04638	0.0075138		0.15073	0.0440213	4	0.01159	0.000938618		0.05797	0.0104995		0.01159	0.000938618		0.09276	0.0212522		0.01159	0.000938618
	0.04638	0.0075138		0.01159	0.000938618		0.02319	0.00265653		0.10435	0.0253573	5	0.04638	0.0075138		0.03478	0.00487931		0.04638	0.0075138		0.13914	0.0390429		0.03478	0.00487931
	0.03478	0.00487931		0.20871	0.0717263		0.06957	0.0138037		0.15073	0.0440213	6	0.03478	0.00487931		0.04638	0.0075138		0.06957	0.0138037		0.09276	0.0212522		0.08116	0.0173931
	0.15073	0.0440213		0.02319	0.00265653		0.11595	0.0297009		0.05797	0.0104995	7	0.08116	0.0173931		0.03478	0.00487931		0.06957	0.0138037		0.02319	0.00265653		0.03478	0.00487931
	0.03478	0.00487931		0.13914	0.0390429		0.18552	0.0601104		0.04638	0.0075138	8	0.05797	0.0104995		0.05797	0.0104995		0.03478	0.00487931		0.04638	0.0075138		0.04638	0.0075138
	0.04638	0.0075138		0.08116	0.0173931		0.41742	0.202873		0.08116	0.0173931	9	0.05797	0.0104995		0.01159	0.000938618		0.01159	0.000938618		0.12754	0.0342636		0.02319	0.00265653
	0.13914	0.0390429		0.13914	0.0390429		0.02319	0.00265653		0.15073	0.0440213	10	0.04638	0.0075138		0.02319	0.00265653		0.08116	0.0173931		0.01159	0.000938618		0.03478	0.00487931
	0.04638	0.0075138		0.06957	0.0138037		0.05797	0.0104995		0.04638	0.0075138	11	0.03478	0.00487931		0.01159	0.000938618		0.09276	0.0212522		0.05797	0.0104995		0.01159	0.000938618
	0.02319	0.00265653		0.08116	0.0173931		0.2203	0.0777832		0.09276	0.0212522	12	0.04638	0.0075138		0.08116	0.0173931		0.06957	0.0138037		0.08116	0.0173931		0.03478	0.00487931
	0.06957	0.0138037		0.08116	0.0173931		0.09276	0.0212522		0.05797	0.0104995	13	0.09276	0.0212522		0.01159	0.000938618		0.13914	0.0390429		0.02319	0.00265653		0.02319	0.00265653
	0.10435	0.0253573		0.11595	0.0297009		0.04638	0.0075138		0.03478	0.00487931	14	0.11595	0.0297009		0.12754	0.0342636		0.01159	0.000938618		0.04638	0.0075138		0.15073	0.0440213
	0.12754	0.0342636		0.24349	0.0903827		0.01159	0.000938618		0.01159	0.000938618	15	0.02319	0.00265653		0.02319	0.00265653		0.15073	0.0440213		0.13914	0.0390429		0.04638	0.0075138
	0.08116	0.0173931		0.03478	0.00487931		0.02319	0.00265653		0.16233	0.0491996	16	0.01159	0.000938618		0.03478	0.00487931		0.06957	0.0138037		0.12754	0.0342636		0.12754	0.0342636
	0.04638	0.0075138		0.01159	0.000938618		0.11595	0.0297009		0.02319	0.00265653	17	0.08116	0.0173931		0.02319	0.00265653		0.10435	0.0253573		0.02319	0.00265653		0.17392	0.0545617
	0.04638	0.0075138		0.24349	0.0903827		0.13914	0.0390429		0.03478	0.00487931	18	0.03478	0.00487931		0.02319	0.00265653		0.04638	0.0075138		0.09276	0.0212522		0.05797	0.0104995
	0.13914	0.0390429		0.25509	0.0969179		0.01159	0.000938618		0.13914	0.0390429	19	0.05797	0.0104995		0.01159	0.000938618		0.03478	0.00487931		0.10435	0.0253573		0.04638	0.0075138
	0.04638	0.0075138		0.02319	0.00265653		0.13914	0.0390429		0.03478	0.00487931	20	0.04638	0.0075138		0.01159	0.000938618		0.15073	0.0440213		0.01159	0.000938618		0.06957	0.0138037
	0.09276	0.0212522		0.06957	0.0138037		0.06957	0.0138037		0.03478	0.00487931	21	0.05797	0.0104995		0.01159	0.000938618		0.10435	0.0253573		0.05797	0.0104995		0.06957	0.0138037
	0.11595	0.0297009		0.13914	0.0390429		0.01159	0.000938618		0.06957	0.0138037	22	0.10435	0.0253573		0.03478	0.00487931		0.01159	0.000938618		0.04638	0.0075138		0.10435	0.0253573
	0.02319	0.00265653		0.04638	0.0075138		0.06957	0.0138037		0.03478	0.00487931	23	0.02319	0.00265653		0.06957	0.0138037		0.04638	0.0075138		0.04638	0.0075138		0.06957	0.0138037
	0.06957	0.0138037		0.15073	0.0440213		0.2203	0.0777832		0.13914	0.0390429	24	0.02319	0.00265653		0.03478	0.00487931		0.01159	0.000938618		0.10435	0.0253573		0.04638	0.0075138
	0.15073	0.0440213		0.13914	0.0390429		0.13914	0.0390429		0.09276	0.0212522	25	0.04638	0.0075138		0.02319	0.00265653		0.01159	0.000938618		0.10435	0.0253573		0.04638	0.0075138
	0.04638	0.0075138		0.16233	0.0491996		0.03478	0.00487931		0.13914	0.0390429	26	0.01159	0.000938618		0.13914	0.0390429		0.04638	0.0075138		0.11595	0.0297009		0.05797	0.0104995
	0.28987	0.1174		0.11595	0.0297009		0.2319	0.0840069		0.02319	0.00265653	27	0.01159	0.000938618		0.09276	0.0212522		0.08116	0.0173931		0.08116	0.0173931		0.04638	0.0075138
	0.08116	0.0173931		0.03478	0.00487931		0.09276	0.0212522		0.01159	0.000938618	28	0.03478	0.00487931		0.01159	0.000938618		0.03478	0.00487931		0.12754	0.0342636		0.06957	0.0138037
	0.06957	0.0138037		0.06957	0.0138037		0.01159	0.000938618		0.17392	0.0545617	29	0.09276	0.0212522		0.03478	0.00487931		0.02319	0.00265653		0.13914	0.0390429		0.06957	0.0138037
	0.08116	0.0173931		0.08116	0.0173931		0.16233	0.0491996		0.04638	0.0075138	30	0.04638	0.0075138		0.08116	0.0173931		0.02319	0.00265653		0.01159	0.000938618		0.01159	0.000938618
	0.05797	0.0104995		0.08116	0.0173931		0.06957	0.0138037		0.05797	0.0104995	31	0.01159	0.000938618		0.04638	0.0075138		0.04638	0.0075138		0.04638	0.0075138		0.05797	0.0104995
	0.03478	0.00487931		0.10435	0.0253573		0.11595	0.0297009		0.04638	0.0075138	32	0.02319	0.00265653		0.04638	0.0075138		0.02319	0.00265653		0.13914	0.0390429		0.05797	0.0104995
	0.24349	0.0903827		0.11595	0.0297009		0.11595	0.0297009		0.01159	0.000938618	33	0.02319	0.00265653		0.05797	0.0104995		0.09276	0.0212522		0.05797	0.0104995		0.03478	0.00487931
	0.10435	0.0253573		0.10435	0.0253573		0.10435	0.0253573		0.11595	0.0297009	34	0.10435	0.0253573		0.01159	0.000938618		0.01159	0.000938618		0.05797	0.0104995		0.06957	0.0138037
	0.09276	0.0212522		0.15073	0.0440213		0.09276	0.0212522		0.11595	0.0297009	35	0.04638	0.0075138		0.01159	0.000938618		0.04638	0.0075138		0.09276	0.0212522		0.09276	0.0212522
	0.02319	0.00265653		0.01159	0.000938618		0.04638	0.0075138		0.16233	0.0491996	36	0.08116	0.0173931		0.02319	0.00265653		0.01159	0.000938618		0.08116	0.0173931		0.01159	0.000938618
	0.13914	0.0390429		0.02319	0.00265653		0.10435	0.0253573		0.04638	0.0075138	37	0.02319	0.00265653		0.03478	0.00487931		0.01159	0.000938618		0.04638	0.0075138		0.13914	0.0390429
	0.02319	0.00265653		0.08116	0.0173931		0.10435	0.0253573		0.04638	0.0075138	38	0.04638	0.0075138		0.09276	0.0212522		0.13914	0.0390429		0.03478	0.00487931		0.03478	0.00487931
	0.11595	0.0297009		0.03478	0.00487931		0.08116	0.0173931		0.01159	0.000938618	39	0.04638	0.0075138		0.05797	0.0104995		0.06957	0.0138037		0.06957	0.0138037		0.10435	0.0253573
	0.08116	0.0173931		0.12754	0.0342636		0.18552	0.0601104		0.05797	0.0104995	40	0.08116	0.0173931		0.11595	0.0297009		0.01159	0.000938618		0.09276	0.0212522		0.02319	0.00265653
	0.09276	0.0212522		0.01159	0.000938618		0.10435	0.0253573		0.06957	0.0138037	41	0.04638	0.0075138		0.04638	0.0075138		0.03478	0.00487931		0.10435	0.0253573		0.2203	0.0777832
	0.13914	0.0390429		0.03478	0.00487931		0.09276	0.0212522		0.06957	0.0138037	42	0.02319	0.00265653		0.06957	0.0138037		0.02319	0.00265653		0.03478	0.00487931		0.02319	0.00265653
	0.05797	0.0104995		0.09276	0.0212522		0.12754	0.0342636		0.10435	0.0253573	43	0.04638	0.0075138		0.01159	0.000938618		0.04638	0.0075138		0.08116	0.0173931		0.03478	0.00487931
	0.09276	0.0212522		0.02319	0.00265653		0.17392	0.0545617		0.02319	0.00265653	44	0.03478	0.00487931		0.02319	0.00265653		0.03478	0.00487931		0.06957	0.0138037		0.02319	0.00265653
	0.20871	0.0717263		0.02319	0.00265653		0.05797	0.0104995		0.24349	0.0903827	45	0.02319	0.00265653		0.02319	0.00265653		0.01159	0.000938618		0.03478	0.00487931		0.08116	0.0173931
	0.10435	0.0253573		0.02319	0.00265653		0.15073	0.0440213		0.03478	0.00487931	46	0.10435	0.0253573		0.05797	0.0104995		0.03478	0.00487931		0.05797	0.0104995		0.04638	0.0075138
	0.18552	0.0601104		0.05797	0.0104995		0.01159	0.000938618		0.10435	0.0253573	47	0.09276	0.0212522		0.02319	0.00265653		0.03478	0.00487931		0.05797	0.0104995		0.09276	0.0212522
	0.11595	0.0297009		0.08116	0.0173931		0.18552	0.0601104		0.03478	0.00487931	48	0.04638	0.0075138		0.04638	0.0075138		0.06957	0.0138037		0.08116	0.0173931		0.04638	0.0075138
	0.11595	0.0297009		0.09276	0.0212522		0.02319	0.00265653		0.09276	0.0212522	49	0.03478	0.00487931		0.01159	0.000938618		0.12754	0.0342636		0.06957	0.0138037		0.10435	0.0253573
	0.18552	0.0601104		0.10435	0.0253573		0.05797	0.0104995		0.11595	0.0297009	50	0.03478	0.00487931		0.04638	0.0075138		0.08116	0.0173931		0.02319	0.00265653		0.09276	0.0212522
	0.08116	0.0173931		0.04638	0.0075138		0.13914	0.0390429		0.10435	0.0253573	51	0.16233	0.0491996		0.10435	0.0253573		0.05797	0.0104995		0.10435	0.0253573		0.01159	0.000938618
	0.11595	0.0297009		0.05797	0.0104995		0.19711	0.0658304		0.03478	0.00487931	52	0.04638	0.0075138		0.03478	0.00487931		0.04638	0.0075138		0.03478	0.00487931		0.02319	0.00265653
	0.04638	0.0075138		0.02319	0.00265653		0.01159	0.000938618		0.06957	0.0138037	53	0.13914	0.0390429		0.03478	0.00487931		0.04638	0.0075138		0.03478	0.00487931		0.09276	0.0212522
	0.01159	0.000938618		0.02319	0.00265653		0.04638	0.0075138		0.04638	0.0075138	54	0.06957	0.0138037		0.02319	0.00265653		0.03478	0.00487931		0.02319	0.00265653		0.09276	0.0212522
	0.04638	0.0075138		0.13914	0.0390429		0.03478	0.00487931		0.11595	0.0297009	55	0.05797	0.0104995		0.02319	0.00265653		0.02319	0.00265653		0.08116	0.0173931		0.06957	0.0138037
	0.03478	0.00487931		0.13914	0.0390429		0.04638	0.0075138		0.12754	0.0342636	56	0.03478	0.00487931		0.01159	0.000938618		0.09276	0.0212522		0.08116	0.0173931		0.06957	0.0138037
	0.09276	0.0212522		0.17392	0.0545617		0.11595	0.0297009		0.15073	0.0440213	57	0.05797	0.0104995		0.09276	0.0212522		0.09276	0.0212522		0.13914	0.0390429		0.04638	0.0075138
	0.09276	0.0212522		0.19711	0.0658304		0.09276	0.0212522		0.01159	0.000938618	58	0.04638	0.0075138		0.03478	0.00487931		0.04638	0.0075138		0.02319	0.00265653		0.11595	0.0297009
	0.02319	0.00265653		0.10435	0.0253573		0.04638	0.0075138		0.06957	0.0138037	59	0.10435	0.0253573		0.03478	0.00487931		0.03478	0.00487931		0.05797	0.0104995		0.04638	0.0075138
	0.05797	0.0104995		0.04638	0.0075138		0.04638	0.0075138		0.02319	0.00265653	60	0.11595	0.0297009		0.03478	0.00487931		0.04638	0.0075138		0.11595	0.0297009		0.08116	0.0173931
	0.10435	0.0253573		0.02319	0.00265653		0.16233	0.0491996		0.04638	0.0075138	61	0.13914	0.0390429		0.04638	0.0075138		0.04638	0.0075138		0.01159	0.000938618		0.04638	0.0075138
	0.13914	0.0390429		0.06957	0.0138037		0.19711	0.0658304		0.16233	0.0491996	62	0.04638	0.0075138		0.04638	0.0075138		0.05797	0.0104995		0.03478	0.00487931		0.04638	0.0075138
	0.10435	0.0253573		0.06957	0.0138037		0.03478	0.00487931		0.09276	0.0212522	63	0.15073	0.0440213		0.02319	0.00265653		0.02319	0.00265653		0.02319	0.00265653		0.04638	0.0075138
	0.02319	0.00265653		0.03478	0.00487931		0.10435	0.0253573		0.02319	0.00265653	64	0.12754	0.0342636		0.01159	0.000938618		0.05797	0.0104995		0.05797	0.0104995		0.02319	0.00265653
	0.17392	0.0545617		0.05797	0.0104995		0.05797	0.0104995		0.12754	0.0342636	65	0.04638	0.0075138		0.03478	0.00487931		0.04638	0.0075138		0.15073	0.0440213		0.01159	0.000938618
	0.02319	0.00265653		0.10435	0.0253573		0.06957	0.0138037		0.11595	0.0297009	66	0.06957	0.0138037		0.04638	0.0075138		0.02319	0.00265653		0.02319	0.00265653		0.02319	0.00265653
	0.02319	0.00265653		0.09276	0.0212522		0.09276	0.0212522		0.02319	0.00265653	67	0.08116	0.0173931		0.04638	0.0075138		0.03478	0.00487931		0.01159	0.000938618		0.06957	0.0138037
	0.10435	0.0253573		0.06957	0.0138037		0.06957	0.0138037		0.04638	0.0075138	68	0.10435	0.0253573		0.01159	0.000938618		0.08116	0.0173931		0.04638	0.0075138		0.10435	0.0253573
	0.03478	0.00487931		0.17392	0.0545617		0.03478	0.00487931		0.01159	0.000938618	69	0.04638	0.0075138		0.04638	0.0075138		0.04638	0.0075138		0.04638	0.0075138		0.05797	0.0104995
	0.13914	0.0390429		0.04638	0.0075138		0.06957	0.0138037		0.06957	0.0138037	70	0.08116	0.0173931		0.04638	0.0075138		0.05797	0.0104995		0.12754	0.0342636		0.04638	0.0075138
	0.04638	0.0075138		0.02319	0.00265653		0.05797	0.0104995		0.02319	0.00265653	71	0.04638	0.0075138		0.04638	0.0075138		0.01159	0.000938618		0.04638	0.0075138		0.08116	0.0173931
	0.10435	0.0253573		0.04638	0.0075138		0.13914	0.0390429		0.06957	0.0138037	72	0.05797	0.0104995		0.01159	0.000938618		0.05797	0.0104995		0.08116	0.0173931		0.03478	0.00487931
	0.05797	0.0104995		0.05797	0.0104995		0.13914	0.0390429		0.15073	0.0440213	73	0.01159	0.000938618		0.03478	0.00487931		0.04638	0.0075138		0.04638	0.0075138		0.19711	0.0658304
	0.10435	0.0253573		0.08116	0.0173931		0.02319	0.00265653		0.04638	0.0075138	74	0.04638	0.0075138		0.01159	0.000938618		0.03478	0.00487931		0.04638	0.0075138		0.04638	0.0075138
	0.2319	0.0840069		0.03478	0.00487931		0.2319	0.0840069		0.13914	0.0390429	75	0.10435	0.0253573		0.02319	0.00265653		0.05797	0.0104995		0.04638	0.0075138		0.04638	0.0075138
	0.20871	0.0717263		0.02319	0.00265653		0.02319	0.00265653		0.01159	0.000938618	76	0.09276	0.0212522		0.04638	0.0075138		0.02319	0.00265653		0.01159	0.000938618		0.01159	0.000938618
	0.18552	0.0601104		0.05797	0.0104995		0.16233	0.0491996		0.04638	0.0075138	77	0.04638	0.0075138		0.10435	0.0253573		0.04638	0.0075138		0.01159	0.000938618		0.04638	0.0075138
	0.08116	0.0173931		0.06957	0.0138037		0.15073	0.0440213		0.08116	0.0173931	78	0.06957	0.0138037		0.05797	0.0104995		0.11595	0.0297009		0.02319	0.00265653		0.09276	0.0212522
	0.19711	0.0658304		0.12754	0.0342636		0.05797	0.0104995		0.06957	0.0138037	79	0.03478	0.00487931		0.04638	0.0075138		0.10435	0.0253573		0.05797	0.0104995		0.10435	0.0253573
	0.11595	0.0297009		0.08116	0.0173931		0.08116	0.0173931		0.16233	0.0491996	80	0.04638	0.0075138		0.04638	0.0075138		0.02319	0.00265653		0.03478	0.00487931		0.08116	0.0173931
	0.11595	0.0297009		0.03478	0.00487931		0.08116	0.0173931		0.04638	0.0075138	81	0.01159	0.000938618		0.02319	0.00265653		0.02319	0.00265653		0.02319	0.00265653		0.06957	0.0138037
	0.08116	0.0173931		0.06957	0.0138037		0.10435	0.0253573		0.08116	0.0173931	82	0.04638	0.0075138		0.05797	0.0104995		0.02319	0.00265653		0.02319	0.00265653		0.02319	0.00265653
	0.06957	0.0138037		0.10435	0.0253573		0.09276	0.0212522		0.15073	0.0440213	83	0.03478	0.00487931		0.02319	0.00265653		0.09276	0.0212522		0.04638	0.0075138		0.04638	0.0075138
	0.11595	0.0297009		0.05797	0.0104995		0.06957	0.0138037		0.01159	0.000938618	84	0.04638	0.0075138		0.05797	0.0104995		0.04638	0.0075138		0.08116	0.0173931		0.04638	0.0075138
	0.04638	0.0075138		0.05797	0.0104995		0.02319	0.00265653		0.02319	0.00265653	85	0.04638	0.0075138		0.10435	0.0253573		0.04638	0.0075138		0.08116	0.0173931		0.04638	0.0075138
	0.01159	0.000938618		0.11595	0.0297009		0.01159	0.000938618		0.17392	0.0545617	86	0.02319	0.00265653		0.04638	0.0075138		0.03478	0.00487931		0.03478	0.00487931		0.01159	0.000938618
	0.04638	0.0075138		0.04638	0.0075138		0.02319	0.00265653		0.02319	0.00265653	87	0.04638	0.0075138		0.04638	0.0075138		0.01159	0.000938618		0.10435	0.0253573		0.01159	0.000938618
	0.06957	0.0138037		0.08116	0.0173931		0.16233	0.0491996		0.06957	0.0138037	88	0.09276	0.0212522		0.04638	0.0075138		0.01159	0.000938618		0.15073	0.0440213		0.06957	0.0138037
	0.10435	0.0253573		0.09276	0.0212522		0.04638	0.0075138		0.08116	0.0173931	89	0.04638	0.0075138		0.04638	0.0075138		0.08116	0.0173931		0.08116	0.0173931		0.08116	0.0173931
	0.09276	0.0212522		0.09276	0.0212522		0.10435	0.0253573		0.08116	0.0173931	90	0.04638	0.0075138		0.01159	0.000938618		0.06957	0.0138037		0.10435	0.0253573		0.04638	0.0075138
	0.01159	0.000938618		0.08116	0.0173931		0.15073	0.0440213		0.03478	0.00487931	91	0.09276	0.0212522		0.03478	0.00487931		0.10435	0.0253573		0.04638	0.0075138		0.04638	0.0075138
	0.11595	0.0297009		0.04638	0.0075138		0.04638	0.0075138		0.12754	0.0342636	92	0.02319	0.00265653		0.04638	0.0075138		0.05797	0.0104995		0.05797	0.0104995		0.05797	0.0104995
	0.04638	0.0075138		0.09276	0.0212522		0.06957	0.0138037		0.05797	0.0104995	93	0.09276	0.0212522		0.02319	0.00265653		0.04638	0.0075138		0.13914	0.0390429		0.11595	0.0297009
	0.06957	0.0138037		0.04638	0.0075138		0.01159	0.000938618		0.18552	0.0601104	94	0.06957	0.0138037		0.10435	0.0253573		0.09276	0.0212522		0.06957	0.0138037		0.10435	0.0253573
	0.02319	0.00265653		0.08116	0.0173931		0.08116	0.0173931		0.08116	0.0173931	95	0.04638	0.0075138		0.02319	0.00265653		0.01159	0.000938618		0.01159	0.000938618		0.04638	0.0075138
	0.08116	0.0173931		0.18552	0.0601104		0.05797	0.0104995		0.09276	0.0212522	96	0.02319	0.00265653		0.04638	0.0075138		0.04638	0.0075138		0.04638	0.0075138		0.04638	0.0075138
	0.06957	0.0138037		0.20871	0.0717263		0.12754	0.0342636		0.04638	0.0075138	97	0.09276	0.0212522		0.01159	0.000938618		0.01159	0.000938618		0.06957	0.0138037		0.04638	0.0075138
	0.02319	0.00265653		0.04638	0.0075138		0.2319	0.0840069		0.08116	0.0173931	98	0.04638	0.0075138		0.05797	0.0104995		0.09276	0.0212522		0.03478	0.00487931		0.16233	0.0491996
	0.11595	0.0297009		0.02319	0.00265653		0.08116	0.0173931		0.19711	0.0658304	99	0.12754	0.0342636		0.03478	0.00487931		0.01159	0.000938618		0.02319	0.00265653		0.08116	0.0173931
	0.11595	0.0297009		0.02319	0.00265653		0.05797	0.0104995		0.06957	0.0138037	100	0.10435	0.0253573		0.10435	0.0253573		0.06957	0.0138037		0.04638	0.0075138		0.02319	0.00265653
	0.11595	0.0297009		0.04638	0.0075138		0.01159	0.000938618		0.05797	0.0104995	101	0.03478	0.00487931		0.03478	0.00487931		0.05797	0.0104995		0.06957	0.0138037		0.08116	0.0173931
	0.01159	0.000938618		0.09276	0.0212522		0.10435	0.0253573		0.05797	0.0104995	102	0.13914	0.0390429		0.02319	0.00265653		0.04638	0.0075138		0.06957	0.0138037		0.04638	0.0075138
	0.01159	0.000938618		0.31306	0.131767		0.01159	0.000938618		0.04638	0.0075138	103	0.06957	0.0138037		0.02319	0.00265653		0.04638	0.0075138		0.06957	0.0138037		0.10435	0.0253573
	0.18552	0.0601104		0.04638	0.0075138		0.12754	0.0342636		0.04638	0.0075138	104	0.01159	0.000938618		0.03478	0.00487931		0.11595	0.0297009		0.11595	0.0297009		0.16233	0.0491996
	0.10435	0.0253573		0.09276	0.0212522		0.08116	0.0173931		0.09276	0.0212522	105	0.09276	0.0212522		0.01159	0.000938618		0.04638	0.0075138		0.02319	0.00265653		0.06957	0.0138037
	0.04638	0.0075138		0.03478	0.00487931		0.04638	0.0075138		0.09276	0.0212522	106	0.04638	0.0075138		0.03478	0.00487931		0.01159	0.000938618		0.06957	0.0138037		0.09276	0.0212522
	0.04638	0.0075138		0.02319	0.00265653		0.18552	0.0601104		0.09276	0.0212522	107	0.04638	0.0075138		0.08116	0.0173931		0.04638	0.0075138		0.08116	0.0173931		0.01159	0.000938618
	0.05797	0.0104995		0.02319	0.00265653		0.10435	0.0253573		0.02319	0.00265653	108	0.08116	0.0173931		0.05797	0.0104995		0.06957	0.0138037		0.10435	0.0253573		0.09276	0.0212522
	0.06957	0.0138037		0.09276	0.0212522		0.05797	0.0104995		0.09276	0.0212522	109	0.04638	0.0075138		0.06957	0.0138037		0.06957	0.0138037		0.04638	0.0075138		0.08116	0.0173931
	0.09276	0.0212522		0.01159	0.000938618		0.03478	0.00487931		0.04638	0.0075138	110	0.08116	0.0173931		0.04638	0.0075138		0.03478	0.00487931		0.04638	0.0075138		0.06957	0.0138037
	0.04638	0.0075138		0.08116	0.0173931		0.20871	0.0717263		0.11595	0.0297009	111	0.01159	0.000938618		0.01159	0.000938618		0.02319	0.00265653		0.08116	0.0173931		0.17392	0.0545617
	0.13914	0.0390429		0.04638	0.0075138		0.10435	0.0253573		0.05797	0.0104995	112	0.03478	0.00487931		0.01159	0.000938618		0.09276	0.0212522		0.11595	0.0297009		0.05797	0.0104995
	0.06957	0.0138037		0.33625	0.146675		0.16233	0.0491996		0.04638	0.0075138	113	0.10435	0.0253573		0.02319	0.00265653		0.01159	0.000938618		0.05797	0.0104995		0.08116	0.0173931
	0.02319	0.00265653		0.13914	0.0390429		0.28987	0.1174		0.05797	0.0104995	114	0.12754	0.0342636		0.04638	0.0075138		0.04638	0.0075138		0.04638	0.0075138		0.05797	0.0104995
	0.02319	0.00265653		0.11595	0.0297009		0.06957	0.0138037		0.12754	0.0342636	115	0.08116	0.0173931		0.09276	0.0212522		0.02319	0.00265653		0.04638	0.0075138		0.06957	0.0138037
	0.11595	0.0297009		0.05797	0.0104995		0.04638	0.0075138		0.04638	0.0075138	116	0.02319	0.00265653		0.08116	0.0173931		0.06957	0.0138037		0.08116	0.0173931		0.09276	0.0212522
	0.17392	0.0545617		0.02319	0.00265653		0.05797	0.0104995		0.04638	0.0075138	117	0.18552	0.0601104		0.08116	0.0173931		0.08116	0.0173931		0.09276	0.0212522		0.10435	0.0253573
	0.08116	0.0173931		0.04638	0.0075138		0.03478	0.00487931		0.11595	0.0297009	118	0.03478	0.00487931		0.01159	0.000938618		0.15073	0.0440213		0.03478	0.00487931		0.04638	0.0075138
	0.08116	0.0173931		0.02319	0.00265653		0.05797	0.0104995		0.02319	0.00265653	119	0.06957	0.0138037		0.15073	0.0440213		0.04638	0.0075138		0.02319	0.00265653		0.09276	0.0212522
	0.06957	0.0138037		0.06957	0.0138037		0.02319	0.00265653		0.10435	0.0253573	120	0.03478	0.00487931		0.08116	0.0173931		0.08116	0.0173931		0.04638	0.0075138		0.04638	0.0075138
	0.06957	0.0138037		0.08116	0.0173931		0.11595	0.0297009		0.11595	0.0297009	121	0.04638	0.0075138		0.06957	0.0138037		0.04638	0.0075138		0.11595	0.0297009		0.13914	0.0390429
	0.03478	0.00487931		0.04638	0.0075138		0.34785	0.154331		0.06957	0.0138037	122	0.01159	0.000938618		0.08116	0.0173931		0.04638	0.0075138		0.06957	0.0138037		0.06957	0.0138037
	0.2203	0.0777832		0.20871	0.0717263		0.2203	0.0777832		0.09276	0.0212522	123	0.01159	0.000938618		0.03478	0.00487931		0.04638	0.0075138		0.02319	0.00265653		0.09276	0.0212522
	0.01159	0.000938618		0.01159	0.000938618		0.06957	0.0138037		0.06957	0.0138037	124	0.08116	0.0173931		0.04638	0.0075138		0.01159	0.000938618		0.11595	0.0297009		0.11595	0.0297009
	0.32466	0.139158		0.04638	0.0075138		0.04638	0.0075138		0.04638	0.0075138	125	0.02319	0.00265653		0.03478	0.00487931		0.04638	0.0075138		0.08116	0.0173931		0.18552	0.0601104
	0.2203	0.0777832		0.02319	0.00265653		0.04638	0.0075138		0.04638	0.0075138	126	0.04638	0.0075138		0.04638	0.0075138		0.03478	0.00487931		0.06957	0.0138037		0.02319	0.00265653
	0.01159	0.000938618		0.05797	0.0104995		0.08116	0.0173931		0.05797	0.0104995	127	0.01159	0.000938618		0.08116	0.0173931		0.05797	0.0104995		0.09276	0.0212522		0.03478	0.00487931
	0.08116	0.0173931		0.25509	0.0969179		0.10435	0.0253573		0.02319	0.00265653	128	0.01159	0.000938618		0.04638	0.0075138		0.03478	0.00487931		0.02319	0.00265653		0.05797	0.0104995
	0.09276	0.0212522		0.09276	0.0212522		0.06957	0.0138037		0.02319	0.00265653	129	0.01159	0.000938618		0.11595	0.0297009		0.05797	0.0104995		0.04638	0.0075138		0.06957	0.0138037
	0.03478	0.00487931		0.04638	0.0075138		0.09276	0.0212522		0.02319	0.00265653	130	0.03478	0.00487931		0.04638	0.0075138		0.02319	0.00265653		0.04638	0.0075138		0.08116	0.0173931
	0.04638	0.0075138		0.05797	0.0104995		0.02319	0.00265653		0.08116	0.0173931	131	0.03478	0.00487931		0.04638	0.0075138		0.05797	0.0104995		0.13914	0.0390429		0.09276	0.0212522
	0.06957	0.0138037		0.16233	0.0491996		0.11595	0.0297009		0.08116	0.0173931	132	0.06957	0.0138037		0.02319	0.00265653		0.12754	0.0342636		0.04638	0.0075138		0.02319	0.00265653
	0.12754	0.0342636		0.16233	0.0491996		0.03478	0.00487931		0.04638	0.0075138	133	0.02319	0.00265653		0.04638	0.0075138		0.06957	0.0138037		0.04638	0.0075138		0.08116	0.0173931
	0.16233	0.0491996		0.20871	0.0717263		0.31306	0.131767		0.01159	0.000938618	134	0.11595	0.0297009		0.06957	0.0138037		0.08116	0.0173931		0.04638	0.0075138		0.11595	0.0297009
	0.09276	0.0212522		0.10435	0.0253573		0.13914	0.0390429		0.04638	0.0075138	135	0.01159	0.000938618		0.10435	0.0253573		0.12754	0.0342636		0.02319	0.00265653		0.18552	0.0601104
	0.10435	0.0253573		0.03478	0.00487931		0.06957	0.0138037		0.08116	0.0173931	136	0.17392	0.0545617		0.03478	0.00487931		0.01159	0.000938618		0.06957	0.0138037		0.03478	0.00487931
	0.13914	0.0390429		0.20871	0.0717263		0.05797	0.0104995		0.01159	0.000938618	137	0.04638	0.0075138		0.01159	0.000938618		0.02319	0.00265653		0.09276	0.0212522		0.01159	0.000938618
	0.03478	0.00487931		0.11595	0.0297009		0.12754	0.0342636		0.11595	0.0297009	138	0.03478	0.00487931		0.02319	0.00265653		0.06957	0.0138037		0.04638	0.0075138		0.12754	0.0342636
	0.09276	0.0212522		0.16233	0.0491996		0.01159	0.000938618		0.08116	0.0173931	139	0.01159	0.000938618		0.04638	0.0075138		0.06957	0.0138037		0.03478	0.00487931		0.08116	0.0173931
	0.13914	0.0390429		0.10435	0.0253573		0.06957	0.0138037		0.09276	0.0212522	140	0.15073	0.0440213		0.02319	0.00265653		0.09276	0.0212522		0.04638	0.0075138		0.02319	0.00265653
	0.08116	0.0173931		0.04638	0.0075138		0.09276	0.0212522		0.11595	0.0297009	141	0.05797	0.0104995		0.06957	0.0138037		0.04638	0.0075138		0.10435	0.0253573		0.01159	0.000938618
	0.01159	0.000938618		0.01159	0.000938618		0.02319	0.00265653		0.01159	0.000938618	142	0.04638	0.0075138		0.02319	0.00265653		0.09276	0.0212522		0.09276	0.0212522		0.05797	0.0104995
	0.06957	0.0138037		0.13914	0.0390429		0.03478	0.00487931		0.06957	0.0138037	143	0.02319	0.00265653		0.04638	0.0075138		0.06957	0.0138037		0.01159	0.000938618		0.10435	0.0253573
	0.10435	0.0253573		0.11595	0.0297009		0.04638	0.0075138		0.02319	0.00265653	144	0.05797	0.0104995		0.06957	0.0138037		0.03478	0.00487931		0.03478	0.00487931		0.04638	0.0075138
	0.11595	0.0297009		0.01159	0.000938618		0.10435	0.0253573		0.03478	0.00487931	145	0.06957	0.0138037		0.05797	0.0104995		0.02319	0.00265653		0.04638	0.0075138		0.05797	0.0104995
	0.19711	0.0658304		0.09276	0.0212522		0.08116	0.0173931		0.09276	0.0212522	146	0.04638	0.0075138		0.08116	0.0173931		0.04638	0.0075138		0.06957	0.0138037		0.10435	0.0253573
	0.01159	0.000938618		0.13914	0.0390429		0.11595	0.0297009		0.05797	0.0104995	147	0.02319	0.00265653		0.08116	0.0173931		0.11595	0.0297009		0.05797	0.0104995		0.01159	0.000938618
	0.16233	0.0491996		0.02319	0.00265653		0.18552	0.0601104		0.10435	0.0253573	148	0.05797	0.0104995		0.02319	0.00265653		0.12754	0.0342636		0.04638	0.0075138		0.10435	0.0253573
	0.03478	0.00487931		0.13914	0.0390429		0.05797	0.0104995		0.04638	0.0075138	149	0.08116	0.0173931		0.05797	0.0104995		0.05797	0.0104995		0.06957	0.0138037		0.04638	0.0075138
	0.01159	0.000938618		0.03478	0.00487931		0.04638	0.0075138		0.05797	0.0104995	150	0.11595	0.0297009		0.03478	0.00487931		0.11595	0.0297009		0.02319	0.00265653		0.02319	0.00265653
	0.09276	0.0212522		0.05797	0.0104995		0.16233	0.0491996		0.05797	0.0104995	151	0.05797	0.0104995		0.04638	0.0075138		0.01159	0.000938618		0.06957	0.0138037		0.02319	0.00265653
	0.03478	0.00487931		0.15073	0.0440213		0.02319	0.00265653		0.08116	0.0173931	152	0.06957	0.0138037		0.16233	0.0491996		0.06957	0.0138037		0.06957	0.0138037		0.13914	0.0390429
	0.06957	0.0138037		0.04638	0.0075138		0.02319	0.00265653		0.04638	0.0075138	153	0.06957	0.0138037		0.10435	0.0253573		0.02319	0.00265653		0.11595	0.0297009		0.02319	0.00265653
	0.16233	0.0491996		0.01159	0.000938618		0.03478	0.00487931		0.02319	0.00265653	154	0.05797	0.0104995		0.03478	0.00487931		0.09276	0.0212522		0.31306	0.131767		0.02319	0.00265653
	0.08116	0.0173931		0.11595	0.0297009		0.02319	0.00265653		0.09276	0.0212522	155	0.01159	0.000938618		0.13914	0.0390429		0.04638	0.0075138		0.01159	0.000938618		0.02319	0.00265653
	0.13914	0.0390429		0.03478	0.00487931		0.08116	0.0173931		0.04638	0.0075138	156	0.06957	0.0138037		0.02319	0.00265653		0.11595	0.0297009		0.06957	0.0138037		0.05797	0.0104995
	0.05797	0.0104995		0.04638	0.0075138		0.12754	0.0342636		0.04638	0.0075138	157	0.15073	0.0440213		0.04638	0.0075138		0.04638	0.0075138		0.09276	0.0212522		0.02319	0.00265653
	0.04638	0.0075138		0.04638	0.0075138		0.03478	0.00487931		0.02319	0.00265653	158	0.10435	0.0253573		0.04638	0.0075138		0.10435	0.0253573		0.04638	0.0075138		0.06957	0.0138037
	0.06957	0.0138037		0.11595	0.0297009		0.16233	0.0491996		0.09276	0.0212522	159	0.04638	0.0075138		0.02319	0.00265653		0.12754	0.0342636		0.04638	0.0075138		0.09276	0.0212522
	0.09276	0.0212522		0.04638	0.0075138		0.05797	0.0104995		0.09276	0.0212522	160	0.09276	0.0212522		0.04638	0.0075138		0.04638	0.0075138		0.05797	0.0104995		0.03478	0.00487931
	0.13914	0.0390429		0.12754	0.0342636		0.30147	0.124517		0.09276	0.0212522	161	0.05797	0.0104995		0.04638	0.0075138		0.02319	0.00265653		0.08116	0.0173931		0.08116	0.0173931
	0.06957	0.0138037		0.11595	0.0297009		0.10435	0.0253573		0.04638	0.0075138	162	0.04638	0.0075138		0.04638	0.0075138		0.04638	0.0075138		0.04638	0.0075138		0.09276	0.0212522
	0.13914	0.0390429		0.03478	0.00487931		0.01159	0.000938618		0.03478	0.00487931	163	0.09276	0.0212522		0.03478	0.00487931		0.06957	0.0138037		0.20871	0.0717263		0.06957	0.0138037
	0.02319	0.00265653		0.04638	0.0075138		0.12754	0.0342636		0.03478	0.00487931	164	0.10435	0.0253573		0.02319	0.00265653		0.04638	0.0075138		0.13914	0.0390429		0.04638	0.0075138
	0.15073	0.0440213		0.04638	0.0075138		0.08116	0.0173931		0.05797	0.0104995	165	0.09276	0.0212522		0.01159	0.000938618		0.05797	0.0104995		0.06957	0.0138037		0.02319	0.00265653
	0.08116	0.0173931		0.05797	0.0104995		0.28987	0.1174		0.03478	0.00487931	166	0.10435	0.0253573		0.02319	0.00265653		0.05797	0.0104995		0.04638	0.0075138		0.09276	0.0212522
	0.05797	0.0104995		0.10435	0.0253573		0.04638	0.0075138		0.04638	0.0075138	167	0.04638	0.0075138		0.02319	0.00265653		0.04638	0.0075138		0.19711	0.0658304		0.06957	0.0138037
	0.04638	0.0075138		0.30147	0.124517		0.02319	0.00265653		0.09276	0.0212522	168	0.03478	0.00487931		0.05797	0.0104995		0.02319	0.00265653		0.01159	0.000938618		0.02319	0.00265653
	0.01159	0.000938618		0.09276	0.0212522		0.08116	0.0173931		0.04638	0.0075138	169	0.02319	0.00265653		0.09276	0.0212522		0.02319	0.00265653		0.08116	0.0173931		0.03478	0.00487931
	0.13914	0.0390429		0.06957	0.0138037		0.16233	0.0491996		0.05797	0.0104995	170	0.04638	0.0075138		0.13914	0.0390429		0.05797	0.0104995		0.02319	0.00265653		0.05797	0.0104995
	0.04638	0.0075138		0.02319	0.00265653		0.11595	0.0297009		0.02319	0.00265653	171	0.06957	0.0138037		0.02319	0.00265653		0.03478	0.00487931		0.06957	0.0138037		0.09276	0.0212522
	0.06957	0.0138037		0.16233	0.0491996		0.15073	0.0440213		0.02319	0.00265653	172	0.02319	0.00265653		0.01159	0.000938618		0.05797	0.0104995		0.03478	0.00487931		0.04638	0.0075138
	0.20871	0.0717263		0.02319	0.00265653		0.17392	0.0545617		0.04638	0.0075138	173	0.08116	0.0173931		0.08116	0.0173931		0.03478	0.00487931		0.05797	0.0104995		0.05797	0.0104995
	0.04638	0.0075138		0.01159	0.000938618		0.25509	0.0969179		0.08116	0.0173931	174	0.08116	0.0173931		0.03478	0.00487931		0.02319	0.00265653		0.02319	0.00265653		0.12754	0.0342636
	0.11595	0.0297009		0.01159	0.000938618		0.15073	0.0440213		0.01159	0.000938618	175	0.27828	0.11043		0.01159	0.000938618		0.03478	0.00487931		0.11595	0.0297009		0.15073	0.0440213
	0.03478	0.00487931		0.10435	0.0253573		0.04638	0.0075138		0.09276	0.0212522	176	0.04638	0.0075138		0.02319	0.00265653		0.06957	0.0138037		0.10435	0.0253573		0.04638	0.0075138
	0.03478	0.00487931		0.11595	0.0297009		0.08116	0.0173931		0.04638	0.0075138	177	0.09276	0.0212522		0.03478	0.00487931		0.08116	0.0173931		0.04638	0.0075138		0.04638	0.0075138
	0.13914	0.0390429		0.04638	0.0075138		0.02319	0.00265653		0.08116	0.0173931	178	0.04638	0.0075138		0.04638	0.0075138		0.09276	0.0212522		0.01159	0.000938618		0.13914	0.0390429
	0.01159	0.000938618		0.15073	0.0440213		0.01159	0.000938618		0.06957	0.0138037	179	0.06957	0.0138037		0.08116	0.0173931		0.05797	0.0104995		0.13914	0.0390429		0.02319	0.00265653
	0.04638	0.0075138		0.01159	0.000938618		0.16233	0.0491996		0.09276	0.0212522	180	0.20871	0.0717263		0.05797	0.0104995		0.04638	0.0075138		0.02319	0.00265653		0.04638	0.0075138
	0.06957	0.0138037		0.12754	0.0342636		0.18552	0.0601104		0.08116	0.0173931	181	0.01159	0.000938618		0.05797	0.0104995		0.16233	0.0491996		0.02319	0.00265653		0.16233	0.0491996
	0.02319	0.00265653		0.03478	0.00487931		0.01159	0.000938618		0.06957	0.0138037	182	0.06957	0.0138037		0.02319	0.00265653		0.01159	0.000938618		0.08116	0.0173931		0.12754	0.0342636
	0.03478	0.00487931		0.08116	0.0173931		0.11595	0.0297009		0.04638	0.0075138	183	0.09276	0.0212522		0.11595	0.0297009		0.05797	0.0104995		0.12754	0.0342636		0.05797	0.0104995
	0.02319	0.00265653		0.01159	0.000938618		0.01159	0.000938618		0.08116	0.0173931	184	0.27828	0.11043		0.02319	0.00265653		0.12754	0.0342636		0.06957	0.0138037		0.06957	0.0138037
	0.01159	0.000938618		0.09276	0.0212522		0.11595	0.0297009		0.11595	0.0297009	185	0.11595	0.0297009		0.02319	0.00265653		0.09276	0.0212522		0.01159	0.000938618		0.06957	0.0138037
	0.09276	0.0212522		0.04638	0.0075138		0.04638	0.0075138		0.16233	0.0491996	186	0.04638	0.0075138		0.04638	0.0075138		0.06957	0.0138037		0.04638	0.0075138		0.02319	0.00265653
	0.06957	0.0138037		0.04638	0.0075138		0.06957	0.0138037		0.06957	0.0138037	187	0.01159	0.000938618		0.05797	0.0104995		0.05797	0.0104995		0.03478	0.00487931		0.05797	0.0104995
	0.03478	0.00487931		0.03478	0.00487931		0.19711	0.0658304		0.05797	0.0104995	188	0.02319	0.00265653		0.02319	0.00265653		0.02319	0.00265653		0.17392	0.0545617		0.01159	0.000938618
	0.04638	0.0075138		0.06957	0.0138037		0.03478	0.00487931		0.02319	0.00265653	189	0.16233	0.0491996		0.15073	0.0440213		0.03478	0.00487931		0.03478	0.00487931		0.02319	0.00265653
	0.01159	0.000938618		0.09276	0.0212522		0.40582	0.194475		0.06957	0.0138037	190	0.04638	0.0075138		0.03478	0.00487931		0.06957	0.0138037		0.11595	0.0297009		0.06957	0.0138037
	0.06957	0.0138037		0.03478	0.00487931		0.13914	0.0390429		0.02319	0.00265653	191	0.08116	0.0173931		0.02319	0.00265653		0.02319	0.00265653		0.06957	0.0138037		0.02319	0.00265653
	0.08116	0.0173931		0.09276	0.0212522		0.09276	0.0212522		0.03478	0.00487931	192	0.03478	0.00487931		0.01159	0.000938618		0.05797	0.0104995		0.09276	0.0212522		0.05797	0.0104995
	0.02319	0.00265653		0.02319	0.00265653		0.08116	0.0173931		0.19711	0.0658304	193	0.08116	0.0173931		0.08116	0.0173931		0.04638	0.0075138		0.10435	0.0253573		0.08116	0.0173931
	0.18552	0.0601104		0.09276	0.0212522		0.04638	0.0075138		0.16233	0.0491996	194	0.03478	0.00487931		0.04638	0.0075138		0.10435	0.0253573		0.08116	0.0173931		0.08116	0.0173931
	0.10435	0.0253573		0.10435	0.0253573		0.09276	0.0212522		0.01159	0.000938618	195	0.02319	0.00265653		0.06957	0.0138037		0.05797	0.0104995		0.01159	0.000938618		0.16233	0.0491996
	0.02319	0.00265653		0.02319	0.00265653		0.04638	0.0075138		0.04638	0.0075138	196	0.05797	0.0104995		0.12754	0.0342636		0.02319	0.00265653		0.09276	0.0212522		0.15073	0.0440213
	0.04638	0.0075138		0.02319	0.00265653		0.04638	0.0075138		0.24349	0.0903827	197	0.09276	0.0212522		0.01159	0.000938618		0.06957	0.0138037		0.01159	0.000938618		0.04638	0.0075138
	0.01159	0.000938618		0.17392	0.0545617		0.06957	0.0138037		0.12754	0.0342636	198	0.08116	0.0173931		0.02319	0.00265653		0.10435	0.0253573		0.01159	0.000938618		0.04638	0.0075138
	0.05797	0.0104995		0.11595	0.0297009		0.06957	0.0138037		0.03478	0.00487931	199	0.10435	0.0253573		0.01159	0.000938618		0.03478	0.00487931		0.2319	0.0840069		0.06957	0.0138037
	0.02319	0.00265653		0.09276	0.0212522		0.18552	0.0601104		0.02319	0.00265653	200	0.16233	0.0491996		0.25509	0.0969179		0.06957	0.0138037		0.16233	0.0491996		0.03478	0.00487931
	0.12754	0.0342636		0.13914	0.0390429		0.08116	0.0173931		0.05797	0.0104995	201	0.03478	0.00487931		0.06957	0.0138037		0.04638	0.0075138		0.08116	0.0173931		0.09276	0.0212522
	0.25509	0.0969179		0.11595	0.0297009		0.01159	0.000938618		0.08116	0.0173931	202	0.01159	0.000938618		0.09276	0.0212522		0.08116	0.0173931		0.04638	0.0075138		0.05797	0.0104995
	0.04638	0.0075138		0.12754	0.0342636		0.06957	0.0138037		0.09276	0.0212522	203	0.08116	0.0173931		0.04638	0.0075138		0.08116	0.0173931		0.06957	0.0138037		0.02319	0.00265653
	0.01159	0.000938618		0.05797	0.0104995		0.17392	0.0545617		0.02319	0.00265653	204	0.08116	0.0173931		0.04638	0.0075138		0.06957	0.0138037		0.06957	0.0138037		0.05797	0.0104995
	0.04638	0.0075138		0.15073	0.0440213		0.02319	0.00265653		0.03478	0.00487931	205	0.05797	0.0104995		0.08116	0.0173931		0.06957	0.0138037		0.12754	0.0342636		0.06957	0.0138037
	0.04638	0.0075138		0.01159	0.000938618		0.10435	0.0253573		0.2319	0.0840069	206	0.01159	0.000938618		0.04638	0.0075138		0.03478	0.00487931		0.2319	0.0840069		0.08116	0.0173931
	0.03478	0.00487931		0.04638	0.0075138		0.11595	0.0297009		0.02319	0.00265653	207	0.13914	0.0390429		0.06957	0.0138037		0.12754	0.0342636		0.05797	0.0104995		0.05797	0.0104995
	0.06957	0.0138037		0.02319	0.00265653		0.08116	0.0173931		0.13914	0.0390429	208	0.09276	0.0212522		0.05797	0.0104995		0.10435	0.0253573		0.08116	0.0173931		0.08116	0.0173931
	0.04638	0.0075138		0.10435	0.0253573		0.16233	0.0491996		0.06957	0.0138037	209	0.10435	0.0253573		0.01159	0.000938618		0.01159	0.000938618		0.04638	0.0075138		0.06957	0.0138037
	0.04638	0.0075138		0.04638	0.0075138		0.04638	0.0075138		0.20871	0.0717263	210	0.03478	0.00487931		0.02319	0.00265653		0.01159	0.000938618		0.08116	0.0173931		0.05797	0.0104995
	0.18552	0.0601104		0.04638	0.0075138		0.24349	0.0903827		0.03478	0.00487931	211	0.01159	0.000938618		0.05797	0.0104995		0.06957	0.0138037		0.16233	0.0491996		0.13914	0.0390429
	0.06957	0.0138037		0.03478	0.00487931		0.06957	0.0138037		0.01159	0.000938618	212	0.02319	0.00265653		0.04638	0.0075138		0.09276	0.0212522		0.02319	0.00265653		0.04638	0.0075138
	0.10435	0.0253573		0.04638	0.0075138		0.01159	0.000938618		0.06957	0.0138037	213	0.01159	0.000938618		0.03478	0.00487931		0.04638	0.0075138		0.01159	0.000938618		0.02319	0.00265653
	0.12754	0.0342636		0.19711	0.0658304		0.02319	0.00265653		0.04638	0.0075138	214	0.04638	0.0075138		0.09276	0.0212522		0.08116	0.0173931		0.11595	0.0297009		0.04638	0.0075138
	0.03478	0.00487931		0.01159	0.000938618		0.20871	0.0717263		0.04638	0.0075138	215	0.13914	0.0390429		0.02319	0.00265653		0.02319	0.00265653		0.05797	0.0104995		0.03478	0.00487931
	0.03478	0.00487931		0.11595	0.0297009		0.04638	0.0075138		0.2203	0.0777832	216	0.05797	0.0104995		0.03478	0.00487931		0.13914	0.0390429		0.10435	0.0253573		0.16233	0.0491996
	0.08116	0.0173931		0.34785	0.154331		0.08116	0.0173931		0.13914	0.0390429	217	0.04638	0.0075138		0.03478	0.00487931		0.03478	0.00487931		0.09276	0.0212522		0.13914	0.0390429
	0.11595	0.0297009		0.15073	0.0440213		0.02319	0.00265653		0.04638	0.0075138	218	0.05797	0.0104995		0.08116	0.0173931		0.02319	0.00265653		0.02319	0.00265653		0.04638	0.0075138
	0.10435	0.0253573		0.03478	0.00487931		0.03478	0.00487931		0.08116	0.0173931	219	0.06957	0.0138037		0.06957	0.0138037		0.08116	0.0173931		0.09276	0.0212522		0.13914	0.0390429
	0.01159	0.000938618		0.13914	0.0390429		0.09276	0.0212522		0.06957	0.0138037	220	0.04638	0.0075138		0.01159	0.000938618		0.04638	0.0075138		0.02319	0.00265653		0.05797	0.0104995
	0.02319	0.00265653		0.09276	0.0212522		0.13914	0.0390429		0.10435	0.0253573	221	0.04638	0.0075138		0.02319	0.00265653		0.10435	0.0253573		0.17392	0.0545617		0.01159	0.000938618
	0.12754	0.0342636		0.03478	0.00487931		0.17392	0.0545617		0.11595	0.0297009	222	0.09276	0.0212522		0.03478	0.00487931		0.08116	0.0173931		0.01159	0.000938618		0.10435	0.0253573
	0.05797	0.0104995		0.25509	0.0969179		0.06957	0.0138037		0.06957	0.0138037	223	0.02319	0.00265653		0.11595	0.0297009		0.10435	0.0253573		0.06957	0.0138037		0.05797	0.0104995
	0.04638	0.0075138		0.13914	0.0390429		0.16233	0.0491996		0.01159	0.000938618	224	0.02319	0.00265653		0.01159	0.000938618		0.01159	0.000938618		0.05797	0.0104995		0.09276	0.0212522
	0.06957	0.0138037		0.08116	0.0173931		0.10435	0.0253573		0.11595	0.0297009	225	0.01159	0.000938618		0.06957	0.0138037		0.08116	0.0173931		0.08116	0.0173931		0.05797	0.0104995
	0.04638	0.0075138		0.01159	0.000938618		0.06957	0.0138037		0.08116	0.0173931	226	0.02319	0.00265653		0.02319	0.00265653		0.04638	0.0075138		0.05797	0.0104995		0.04638	0.0075138
	0.05797	0.0104995		0.08116	0.0173931		0.02319	0.00265653		0.02319	0.00265653	227	0.04638	0.0075138		0.02319	0.00265653		0.05797	0.0104995		0.09276	0.0212522		0.06957	0.0138037
	0.09276	0.0212522		0.03478	0.00487931		0.25509	0.0969179		0.15073	0.0440213	228	0.09276	0.0212522		0.04638	0.0075138		0.02319	0.00265653		0.05797	0.0104995		0.03478	0.00487931
	0.01159	0.000938618		0.16233	0.0491996		0.06957	0.0138037		0.37104	0.170018	229	0.05797	0.0104995		0.03478	0.00487931		0.06957	0.0138037		0.02319	0.00265653		0.08116	0.0173931
	0.01159	0.000938618		0.10435	0.0253573		0.17392	0.0545617		0.19711	0.0658304	230	0.01159	0.000938618		0.08116	0.0173931		0.03478	0.00487931		0.01159	0.000938618		0.09276	0.0212522
	0.08116	0.0173931		0.01159	0.000938618		0.09276	0.0212522		0.10435	0.0253573	231	0.02319	0.00265653		0.09276	0.0212522		0.02319	0.00265653		0.13914	0.0390429		0.01159	0.000938618
	0.10435	0.0253573		0.04638	0.0075138		0.09276	0.0212522		0.01159	0.000938618	232	0.05797	0.0104995		0.08116	0.0173931		0.04638	0.0075138		0.08116	0.0173931		0.06957	0.0138037
	0.25509	0.0969179		0.13914	0.0390429		0.17392	0.0545617		0.12754	0.0342636	233	0.09276	0.0212522		0.12754	0.0342636		0.04638	0.0075138		0.16233	0.0491996		0.10435	0.0253573
	0.16233	0.0491996		0.11595	0.0297009		0.08116	0.0173931		0.04638	0.0075138	234	0.04638	0.0075138		0.01159	0.000938618		0.09276	0.0212522		0.09276	0.0212522		0.12754	0.0342636
	0.11595	0.0297009		0.02319	0.00265653		0.08116	0.0173931		0.01159	0.000938618	235	0.02319	0.00265653		0.08116	0.0173931		0.05797	0.0104995		0.05797	0.0104995		0.06957	0.0138037
	0.04638	0.0075138		0.03478	0.00487931		0.01159	0.000938618		0.04638	0.0075138	236	0.05797	0.0104995		0.08116	0.0173931		0.03478	0.00487931		0.09276	0.0212522		0.03478	0.00487931
	0.09276	0.0212522		0.01159	0.000938618		0.05797	0.0104995		0.09276	0.0212522	237	0.04638	0.0075138		0.08116	0.0173931		0.05797	0.0104995		0.04638	0.0075138		0.04638	0.0075138
	0.08116	0.0173931		0.08116	0.0173931		0.08116	0.0173931		0.10435	0.0253573	238	0.09276	0.0212522		0.02319	0.00265653		0.02319	0.00265653		0.02319	0.00265653		0.03478	0.00487931
	0.01159	0.000938618		0.32466	0.139158		0.04638	0.0075138		0.04638	0.0075138	239	0.04638	0.0075138		0.05797	0.0104995		0.04638	0.0075138		0.05797	0.0104995		0.10435	0.0253573
	0.04638	0.0075138		0.05797	0.0104995		0.10435	0.0253573		0.04638	0.0075138	240	0.05797	0.0104995		0.03478	0.00487931		0.03478	0.00487931		0.15073	0.0440213		0.02319	0.00265653
	0.04638	0.0075138		0.09276	0.0212522		0.15073	0.0440213		0.13914	0.0390429	241	0.05797	0.0104995		0.03478	0.00487931		0.02319	0.00265653		0.04638	0.0075138		0.12754	0.0342636
	0.09276	0.0212522		0.06957	0.0138037		0.05797	0.0104995		0.11595	0.0297009	242	0.15073	0.0440213		0.01159	0.000938618		0.06957	0.0138037		0.11595	0.0297009		0.01159	0.000938618
	0.26668	0.103598		0.02319	0.00265653		0.81165	0.550069		0.04638	0.0075138	243	0.04638	0.0075138		0.04638	0.0075138		0.03478	0.00487931		0.05797	0.0104995		0.10435	0.0253573
	0.09276	0.0212522		0.08116	0.0173931		0.05797	0.0104995		0.09276	0.0212522	244	0.09276	0.0212522		0.08116	0.0173931		0.01159	0.000938618		0.06957	0.0138037		0.08116	0.0173931
	0.08116	0.0173931		0.09276	0.0212522		0.04638	0.0075138		0.12754	0.0342636	245	0.17392	0.0545617		0.05797	0.0104995		0.02319	0.00265653		0.09276	0.0212522		0.04638	0.0075138
	0.02319	0.00265653		0.04638	0.0075138		0.10435	0.0253573		0.01159	0.000938618	246	0.04638	0.0075138		0.09276	0.0212522		0.08116	0.0173931		0.04638	0.0075138		0.11595	0.0297009
	0.01159	0.000938618		0.04638	0.0075138		0.10435	0.0253573		0.04638	0.0075138	247	0.09276	0.0212522		0.01159	0.000938618		0.02319	0.00265653		0.11595	0.0297009		0.03478	0.00487931
	0.04638	0.0075138		0.10435	0.0253573		0.31306	0.131767		0.06957	0.0138037	248	0.15073	0.0440213		0.02319	0.00265653		0.05797	0.0104995		0.12754	0.0342636		0.01159	0.000938618
	0.10435	0.0253573		0.01159	0.000938618		0.03478	0.00487931		0.03478	0.00487931	249	0.15073	0.0440213		0.06957	0.0138037		0.16233	0.0491996		0.09276	0.0212522		0.08116	0.0173931
	0.16233	0.0491996		0.05797	0.0104995		0.27828	0.11043		0.02319	0.00265653	250	0.09276	0.0212522		0.02319	0.00265653		0.16233	0.0491996		0.15073	0.0440213		0.13914	0.0390429
	0.03478	0.00487931		0.09276	0.0212522		0.09276	0.0212522		0.09276	0.0212522	251	0.13914	0.0390429		0.04638	0.0075138		0.04638	0.0075138		0.06957	0.0138037		0.03478	0.00487931
	0.05797	0.0104995		0.04638	0.0075138		0.04638	0.0075138		0.06957	0.0138037	252	0.10435	0.0253573		0.02319	0.00265653		0.05797	0.0104995		0.05797	0.0104995		0.08116	0.0173931
	0.11595	0.0297009		0.03478	0.00487931		0.04638	0.0075138		0.10435	0.0253573	253	0.09276	0.0212522		0.16233	0.0491996		0.01159	0.000938618		0.03478	0.00487931		0.08116	0.0173931
	0.10435	0.0253573		0.16233	0.0491996		0.20871	0.0717263		0.08116	0.0173931	254	0.02319	0.00265653		0.02319	0.00265653		0.02319	0.00265653		0.08116	0.0173931		0.04638	0.0075138
	0.16233	0.0491996		0.03478	0.00487931		0.16233	0.0491996		0.16233	0.0491996	255	0.08116	0.0173931		0.06957	0.0138037		0.05797	0.0104995		0.10435	0.0253573		0.03478	0.00487931
	0.03478	0.00487931		0.15073	0.0440213		0.01159	0.000938618		0.02319	0.00265653	256	0.03478	0.00487931		0.06957	0.0138037		0.05797	0.0104995		0.04638	0.0075138		0.10435	0.0253573
	0.04638	0.0075138		0.04638	0.0075138		0.04638	0.0075138		0.08116	0.0173931	257	0.04638	0.0075138		0.04638	0.0075138		0.10435	0.0253573		0.16233	0.0491996		0.11595	0.0297009
	0.09276	0.0212522		0.08116	0.0173931		0.28987	0.1174		0.08116	0.0173931	258	0.04638	0.0075138		0.04638	0.0075138		0.06957	0.0138037		0.12754	0.0342636		0.06957	0.0138037
	0.03478	0.00487931		0.16233	0.0491996		0.05797	0.0104995		0.08116	0.0173931	259	0.06957	0.0138037		0.01159	0.000938618		0.10435	0.0253573		0.03478	0.00487931		0.05797	0.0104995
	0.12754	0.0342636		0.05797	0.0104995		0.11595	0.0297009		0.02319	0.00265653	260	0.02319	0.00265653		0.06957	0.0138037		0.02319	0.00265653		0.02319	0.00265653		0.01159	0.000938618
	0.02319	0.00265653		0.02319	0.00265653		0.01159	0.000938618		0.04638	0.0075138	261	0.08116	0.0173931		0.01159	0.000938618		0.09276	0.0212522		0.12754	0.0342636		0.01159	0.000938618
	0.05797	0.0104995		0.04638	0.0075138		0.18552	0.0601104		0.13914	0.0390429	262	0.09276	0.0212522		0.09276	0.0212522		0.08116	0.0173931		0.11595	0.0297009		0.03478	0.00487931
	0.06957	0.0138037		0.08116	0.0173931		0.17392	0.0545617		0.09276	0.0212522	263	0.03478	0.00487931		0.08116	0.0173931		0.01159	0.000938618		0.09276	0.0212522		0.16233	0.0491996
	0.09276	0.0212522		0.15073	0.0440213		0.01159	0.000938618		0.10435	0.0253573	264	0.03478	0.00487931		0.04638	0.0075138		0.02319	0.00265653		0.02319	0.00265653		0.04638	0.0075138
	0.04638	0.0075138		0.04638	0.0075138		0.11595	0.0297009		0.01159	0.000938618	265	0.04638	0.0075138		0.03478	0.00487931		0.02319	0.00265653		0.08116	0.0173931		0.10435	0.0253573
	0.15073	0.0440213		0.13914	0.0390429		0.2319	0.0840069		0.02319	0.00265653	266	0.01159	0.000938618		0.03478	0.00487931		0.01159	0.000938618		0.09276	0.0212522		0.10435	0.0253573
	0.03478	0.00487931		0.08116	0.0173931		0.05797	0.0104995		0.10435	0.0253573	267	0.09276	0.0212522		0.05797	0.0104995		0.05797	0.0104995		0.13914	0.0390429		0.01159	0.000938618
	0.08116	0.0173931		0.01159	0.000938618		0.16233	0.0491996		0.05797	0.0104995	268	0.04638	0.0075138		0.02319	0.00265653		0.04638	0.0075138		0.08116	0.0173931		0.08116	0.0173931
	0.01159	0.000938618		0.10435	0.0253573		0.08116	0.0173931		0.09276	0.0212522	269	0.01159	0.000938618		0.02319	0.00265653		0.15073	0.0440213		0.04638	0.0075138		0.03478	0.00487931
	0.04638	0.0075138		0.24349	0.0903827		0.15073	0.0440213		0.04638	0.0075138	270	0.09276	0.0212522		0.01159	0.000938618		0.01159	0.000938618		0.02319	0.00265653		0.02319	0.00265653
	0.10435	0.0253573		0.11595	0.0297009		0.05797	0.0104995		0.06957	0.0138037	271	0.12754	0.0342636		0.04638	0.0075138		0.03478	0.00487931		0.01159	0.000938618		0.06957	0.0138037
	0.31306	0.131767		0.18552	0.0601104		0.10435	0.0253573		0.12754	0.0342636	272	0.01159	0.000938618		0.06957	0.0138037		0.01159	0.000938618		0.06957	0.0138037		0.02319	0.00265653
	0.13914	0.0390429		0.09276	0.0212522		0.12754	0.0342636		0.02319	0.00265653	273	0.01159	0.000938618		0.05797	0.0104995		0.03478	0.00487931		0.09276	0.0212522		0.01159	0.000938618
	0.01159	0.000938618		0.08116	0.0173931		0.19711	0.0658304		0.04638	0.0075138	274	0.08116	0.0173931		0.04638	0.0075138		0.08116	0.0173931		0.02319	0.00265653		0.03478	0.00487931
	0.05797	0.0104995		0.09276	0.0212522		0.04638	0.0075138		0.06957	0.0138037	275	0.11595	0.0297009		0.02319	0.00265653		0.08116	0.0173931		0.09276	0.0212522		0.09276	0.0212522
	0.06957	0.0138037		0.02319	0.00265653		0.09276	0.0212522		0.03478	0.00487931	276	0.08116	0.0173931		0.02319	0.00265653		0.04638	0.0075138		0.01159	0.000938618		0.11595	0.0297009
	0.12754	0.0342636		0.08116	0.0173931		0.18552	0.0601104		0.09276	0.0212522	277	0.03478	0.00487931		0.08116	0.0173931		0.01159	0.000938618		0.05797	0.0104995		0.13914	0.0390429
	0.01159	0.000938618		0.05797	0.0104995		0.25509	0.0969179		0.11595	0.0297009	278	0.10435	0.0253573		0.01159	0.000938618		0.05797	0.0104995		0.03478	0.00487931		0.01159	0.000938618
	0.01159	0.000938618		0.12754	0.0342636		0.17392	0.0545617		0.10435	0.0253573	279	0.10435	0.0253573		0.01159	0.000938618		0.09276	0.0212522		0.09276	0.0212522		0.09276	0.0212522
	0.03478	0.00487931		0.06957	0.0138037		0.03478	0.00487931		0.08116	0.0173931	280	0.06957	0.0138037		0.03478	0.00487931		0.01159	0.000938618		0.04638	0.0075138		0.02319	0.00265653
	0.03478	0.00487931		0.04638	0.0075138		0.18552	0.0601104		0.03478	0.00487931	281	0.02319	0.00265653		0.04638	0.0075138		0.02319	0.00265653		0.15073	0.0440213		0.08116	0.0173931
	0.12754	0.0342636		0.09276	0.0212522		0.09276	0.0212522		0.02319	0.00265653	282	0.06957	0.0138037		0.04638	0.0075138		0.06957	0.0138037		0.02319	0.00265653		0.01159	0.000938618
	0.02319	0.00265653		0.04638	0.0075138		0.24349	0.0903827		0.05797	0.0104995	283	0.03478	0.00487931		0.03478	0.00487931		0.04638	0.0075138		0.03478	0.00487931		0.09276	0.0212522
	0.15073	0.0440213		0.08116	0.0173931		0.04638	0.0075138		0.19711	0.0658304	284	0.09276	0.0212522		0.01159	0.000938618		0.04638	0.0075138		0.02319	0.00265653		0.12754	0.0342636
	0.08116	0.0173931		0.08116	0.0173931		0.19711	0.0658304		0.03478	0.00487931	285	0.10435	0.0253573		0.01159	0.000938618		0.04638	0.0075138		0.04638	0.0075138		0.02319	0.00265653
	0.05797	0.0104995		0.01159	0.000938618		0.04638	0.0075138		0.09276	0.0212522	286	0.03478	0.00487931		0.02319	0.00265653		0.15073	0.0440213		0.05797	0.0104995		0.10435	0.0253573
	0.11595	0.0297009		0.09276	0.0212522		0.10435	0.0253573		0.06957	0.0138037	287	0.13914	0.0390429		0.06957	0.0138037		0.17392	0.0545617		0.04638	0.0075138		0.05797	0.0104995
	0.15073	0.0440213		0.02319	0.00265653		0.11595	0.0297009		0.09276	0.0212522	288	0.06957	0.0138037		0.04638	0.0075138		0.03478	0.00487931		0.10435	0.0253573		0.04638	0.0075138
	0.09276	0.0212522		0.08116	0.0173931		0.03478	0.00487931		0.03478	0.00487931	289	0.04638	0.0075138		0.08116	0.0173931		0.06957	0.0138037		0.04638	0.0075138		0.02319	0.00265653
	0.13914	0.0390429		0.11595	0.0297009		0.08116	0.0173931		0.09276	0.0212522	290	0.11595	0.0297009		0.01159	0.000938618		0.05797	0.0104995		0.01159	0.000938618		0.05797	0.0104995
	0.16233	0.0491996		0.05797	0.0104995		0.12754	0.0342636		0.03478	0.00487931	291	0.04638	0.0075138		0.04638	0.0075138		0.11595	0.0297009		0.06957	0.0138037		0.09276	0.0212522
	0.06957	0.0138037		0.05797	0.0104995		0.02319	0.00265653		0.11595	0.0297009	292	0.13914	0.0390429		0.18552	0.0601104		0.05797	0.0104995		0.01159	0.000938618		0.02319	0.00265653
	0.02319	0.00265653		0.04638	0.0075138		0.02319	0.00265653		0.03478	0.00487931	293	0.04638	0.0075138		0.02319	0.00265653		0.04638	0.0075138		0.09276	0.0212522		0.06957	0.0138037
	0.06957	0.0138037		0.03478	0.00487931		0.12754	0.0342636		0.15073	0.0440213	294	0.05797	0.0104995		0.01159	0.000938618		0.05797	0.0104995		0.05797	0.0104995		0.04638	0.0075138
	0.05797	0.0104995		0.02319	0.00265653		0.03478	0.00487931		0.05797	0.0104995	295	0.05797	0.0104995		0.11595	0.0297009		0.12754	0.0342636		0.04638	0.0075138		0.05797	0.0104995
	0.09276	0.0212522		0.08116	0.0173931		0.08116	0.0173931		0.04638	0.0075138	296	0.18552	0.0601104		0.03478	0.00487931		0.18552	0.0601104		0.02319	0.00265653		0.02319	0.00265653
	0.01159	0.000938618		0.02319	0.00265653		0.02319	0.00265653		0.01159	0.000938618	297	0.05797	0.0104995		0.03478	0.00487931		0.09276	0.0212522		0.05797	0.0104995		0.02319	0.00265653
	0.13914	0.0390429		0.03478	0.00487931		0.04638	0.0075138		0.04638	0.0075138	298	0.12754	0.0342636		0.05797	0.0104995		0.09276	0.0212522		0.06957	0.0138037		0.15073	0.0440213
	0.10435	0.0253573		0.01159	0.000938618		0.03478	0.00487931		0.03478	0.00487931	299	0.02319	0.00265653		0.03478	0.00487931		0.08116	0.0173931		0.05797	0.0104995		0.06957	0.0138037
	0.28987	0.1174		0.01159	0.000938618		0.09276	0.0212522		0.10435	0.0253573	300	0.02319	0.00265653		0.06957	0.0138037		0.04638	0.0075138		0.04638	0.0075138		0.01159	0.000938618
	0.08116	0.0173931		0.04638	0.0075138		0.03478	0.00487931		0.09276	0.0212522	301	0.10435	0.0253573		0.08116	0.0173931		0.11595	0.0297009		0.06957	0.0138037		0.11595	0.0297009
	0.31306	0.131767		0.10435	0.0253573		0.09276	0.0212522		0.17392	0.0545617	302	0.12754	0.0342636		0.04638	0.0075138		0.02319	0.00265653		0.01159	0.000938618		0.01159	0.000938618
	0.03478	0.00487931		0.10435	0.0253573		0.15073	0.0440213		0.04638	0.0075138	303	0.02319	0.00265653		0.06957	0.0138037		0.04638	0.0075138		0.12754	0.0342636		0.08116	0.0173931
	0.12754	0.0342636		0.01159	0.000938618		0.15073	0.0440213		0.04638	0.0075138	304	0.05797	0.0104995		0.01159	0.000938618		0.06957	0.0138037		0.01159	0.000938618		0.06957	0.0138037
	0.06957	0.0138037		0.04638	0.0075138		0.05797	0.0104995		0.09276	0.0212522	305	0.05797	0.0104995		0.13914	0.0390429		0.03478	0.00487931		0.10435	0.0253573		0.09276	0.0212522
	0.05797	0.0104995		0.06957	0.0138037		0.03478	0.00487931		0.04638	0.0075138	306	0.09276	0.0212522		0.10435	0.0253573		0.03478	0.00487931		0.02319	0.00265653		0.02319	0.00265653
	0.05797	0.0104995		0.16233	0.0491996		0.10435	0.0253573		0.06957	0.0138037	307	0.02319	0.00265653		0.09276	0.0212522		0.06957	0.0138037		0.08116	0.0173931		0.03478	0.00487931
	0.08116	0.0173931		0.03478	0.00487931		0.10435	0.0253573		0.04638	0.0075138	308	0.08116	0.0173931		0.06957	0.0138037		0.09276	0.0212522		0.13914	0.0390429		0.04638	0.0075138
	0.01159	0.000938618		0.05797	0.0104995		0.13914	0.0390429		0.13914	0.0390429	309	0.04638	0.0075138		0.06957	0.0138037		0.08116	0.0173931		0.08116	0.0173931		0.08116	0.0173931
	0.08116	0.0173931		0.04638	0.0075138		0.05797	0.0104995		0.05797	0.0104995	310	0.05797	0.0104995		0.02319	0.00265653		0.03478	0.00487931		0.09276	0.0212522		0.04638	0.0075138
	0.18552	0.0601104		0.02319	0.00265653		0.08116	0.0173931		0.08116	0.0173931	311	0.08116	0.0173931		0.03478	0.00487931		0.04638	0.0075138		0.01159	0.000938618		0.03478	0.00487931
	0.03478	0.00487931		0.10435	0.0253573		0.03478	0.00487931		0.02319	0.00265653	312	0.01159	0.000938618		0.02319	0.00265653		0.04638	0.0075138		0.01159	0.000938618		0.12754	0.0342636
	0.2203	0.0777832		0.09276	0.0212522		0.01159	0.000938618		0.08116	0.0173931	313	0.11595	0.0297009		0.03478	0.00487931		0.13914	0.0390429		0.01159	0.000938618		0.12754	0.0342636
	0.11595	0.0297009		0.03478	0.00487931		0.12754	0.0342636		0.02319	0.00265653	314	0.04638	0.0075138		0.06957	0.0138037		0.01159	0.000938618		0.09276	0.0212522		0.02319	0.00265653
	0.24349	0.0903827		0.13914	0.0390429		0.16233	0.0491996		0.06957	0.0138037	315	0.01159	0.000938618		0.03478	0.00487931		0.05797	0.0104995		0.01159	0.000938618		0.12754	0.0342636
	0.01159	0.000938618		0.09276	0.0212522		0.24349	0.0903827		0.12754	0.0342636	316	0.02319	0.00265653		0.04638	0.0075138		0.05797	0.0104995		0.03478	0.00487931		0.03478	0.00487931
	0.16233	0.0491996		0.04638	0.0075138		0.15073	0.0440213		0.04638	0.0075138	317	0.06957	0.0138037		0.04638	0.0075138		0.04638	0.0075138		0.05797	0.0104995		0.04638	0.0075138
	0.09276	0.0212522		0.08116	0.0173931		0.12754	0.0342636		0.12754	0.0342636	318	0.05797	0.0104995		0.04638	0.0075138		0.05797	0.0104995		0.03478	0.00487931		0.03478	0.00487931
	0.05797	0.0104995		0.04638	0.0075138		0.10435	0.0253573		0.02319	0.00265653	319	0.04638	0.0075138		0.04638	0.0075138		0.03478	0.00487931		0.06957	0.0138037		0.10435	0.0253573
	0.10435	0.0253573		0.16233	0.0491996		0.12754	0.0342636		0.08116	0.0173931	320	0.06957	0.0138037		0.01159	0.000938618		0.04638	0.0075138		0.02319	0.00265653		0.08116	0.0173931
	0.04638	0.0075138		0.02319	0.00265653		0.16233	0.0491996		0.03478	0.00487931	321	0.04638	0.0075138		0.08116	0.0173931		0.03478	0.00487931		0.04638	0.0075138		0.10435	0.0253573
	0.06957	0.0138037		0.09276	0.0212522		0.06957	0.0138037		0.10435	0.0253573	322	0.06957	0.0138037		0.06957	0.0138037		0.04638	0.0075138		0.10435	0.0253573		0.03478	0.00487931
	0.01159	0.000938618		0.15073	0.0440213		0.11595	0.0297009		0.12754	0.0342636	323	0.06957	0.0138037		0.04638	0.0075138		0.10435	0.0253573		0.06957	0.0138037		0.06957	0.0138037
	0.04638	0.0075138		0.06957	0.0138037		0.04638	0.0075138		0.06957	0.0138037	324	0.09276	0.0212522		0.05797	0.0104995		0.02319	0.00265653		0.11595	0.0297009		0.05797	0.0104995
	0.01159	0.000938618		0.06957	0.0138037		0.26668	0.103598		0.10435	0.0253573	325	0.02319	0.00265653		0.06957	0.0138037		0.06957	0.0138037		0.06957	0.0138037		0.04638	0.0075138
	0.15073	0.0440213		0.03478	0.00487931		0.08116	0.0173931		0.03478	0.00487931	326	0.04638	0.0075138		0.02319	0.00265653		0.16233	0.0491996		0.05797	0.0104995		0.03478	0.00487931
	0.19711	0.0658304		0.03478	0.00487931		0.18552	0.0601104		0.09276	0.0212522	327	0.04638	0.0075138		0.06957	0.0138037		0.06957	0.0138037		0.02319	0.00265653		0.08116	0.0173931
	0.06957	0.0138037		0.02319	0.00265653		0.01159	0.000938618		0.06957	0.0138037	328	0.03478	0.00487931		0.03478	0.00487931		0.09276	0.0212522		0.01159	0.000938618		0.03478	0.00487931
	0.03478	0.00487931		0.10435	0.0253573		0.18552	0.0601104		0.10435	0.0253573	329	0.04638	0.0075138		0.13914	0.0390429		0.04638	0.0075138		0.08116	0.0173931		0.02319	0.00265653
	0.05797	0.0104995		0.09276	0.0212522		0.01159	0.000938618		0.01159	0.000938618	330	0.06957	0.0138037		0.08116	0.0173931		0.05797	0.0104995		0.01159	0.000938618		0.16233	0.0491996
	0.02319	0.00265653		0.02319	0.00265653		0.11595	0.0297009		0.08116	0.0173931	331	0.03478	0.00487931		0.03478	0.00487931		0.08116	0.0173931		0.11595	0.0297009		0.02319	0.00265653
	0.03478	0.00487931		0.06957	0.0138037		0.15073	0.0440213		0.09276	0.0212522	332	0.06957	0.0138037		0.01159	0.000938618		0.04638	0.0075138		0.09276	0.0212522		0.08116	0.0173931
	0.12754	0.0342636		0.06957	0.0138037		0.15073	0.0440213		0.06957	0.0138037	333	0.05797	0.0104995		0.02319	0.00265653		0.06957	0.0138037		0.06957	0.0138037		0.02319	0.00265653
	0.11595	0.0297009		0.05797	0.0104995		0.08116	0.0173931		0.13914	0.0390429	334	0.03478	0.00487931		0.10435	0.0253573		0.09276	0.0212522		0.02319	0.00265653		0.05797	0.0104995
	0.04638	0.0075138		0.11595	0.0297009		0.06957	0.0138037		0.12754	0.0342636	335	0.10435	0.0253573		0.11595	0.0297009		0.09276	0.0212522		0.06957	0.0138037		0.08116	0.0173931
	0.11595	0.0297009		0.01159	0.000938618		0.01159	0.000938618		0.06957	0.0138037	336	0.06957	0.0138037		0.06957	0.0138037		0.09276	0.0212522		0.11595	0.0297009		0.02319	0.00265653
	0.06957	0.0138037		0.10435	0.0253573		0.02319	0.00265653		0.04638	0.0075138	337	0.02319	0.00265653		0.10435	0.0253573		0.05797	0.0104995		0.03478	0.00487931		0.09276	0.0212522
	0.03478	0.00487931		0.01159	0.000938618		0.13914	0.0390429		0.04638	0.0075138	338	0.04638	0.0075138		0.04638	0.0075138		0.04638	0.0075138		0.01159	0.000938618		0.11595	0.0297009
	0.15073	0.0440213		0.02319	0.00265653		0.08116	0.0173931		0.10435	0.0253573	339	0.17392	0.0545617		0.03478	0.00487931		0.04638	0.0075138		0.20871	0.0717263		0.04638	0.0075138
	0.04638	0.0075138		0.09276	0.0212522		0.08116	0.0173931		0.08116	0.0173931	340	0.05797	0.0104995		0.08116	0.0173931		0.06957	0.0138037		0.08116	0.0173931		0.08116	0.0173931
	0.08116	0.0173931		0.06957	0.0138037		0.03478	0.00487931		0.02319	0.00265653	341	0.09276	0.0212522		0.2203	0.0777832		0.02319	0.00265653		0.02319	0.00265653		0.02319	0.00265653
	0.16233	0.0491996		0.08116	0.0173931		0.03478	0.00487931		0.03478	0.00487931	342	0.02319	0.00265653		0.09276	0.0212522		0.05797	0.0104995		0.06957	0.0138037		0.16233	0.0491996
	0.10435	0.0253573		0.04638	0.0075138		0.13914	0.0390429		0.01159	0.000938618	343	0.11595	0.0297009		0.13914	0.0390429		0.04638	0.0075138		0.03478	0.00487931		0.03478	0.00487931
	0.02319	0.00265653		0.05797	0.0104995		0.25509	0.0969179		0.10435	0.0253573	344	0.04638	0.0075138		0.12754	0.0342636		0.09276	0.0212522		0.06957	0.0138037		0.04638	0.0075138
	0.06957	0.0138037		0.04638	0.0075138		0.01159	0.000938618		0.02319	0.00265653	345	0.06957	0.0138037		0.02319	0.00265653		0.05797	0.0104995		0.04638	0.0075138		0.03478	0.00487931
	0.01159	0.000938618		0.06957	0.0138037		0.04638	0.0075138		0.04638	0.0075138	346	0.08116	0.0173931		0.05797	0.0104995		0.16233	0.0491996		0.01159	0.000938618		0.08116	0.0173931
	0.04638	0.0075138		0.13914	0.0390429		0.16233	0.0491996		0.08116	0.0173931	347	0.10435	0.0253573		0.08116	0.0173931		0.04638	0.0075138		0.16233	0.0491996		0.05797	0.0104995
	0.10435	0.0253573		0.08116	0.0173931		0.09276	0.0212522		0.06957	0.0138037	348	0.13914	0.0390429		0.06957	0.0138037		0.12754	0.0342636		0.08116	0.0173931		0.04638	0.0075138
	0.04638	0.0075138		0.01159	0.000938618		0.10435	0.0253573		0.08116	0.0173931	349	0.02319	0.00265653		0.17392	0.0545617		0.04638	0.0075138		0.02319	0.00265653		0.04638	0.0075138
	0.12754	0.0342636		0.04638	0.0075138		0.12754	0.0342636		0.02319	0.00265653	350	0.06957	0.0138037		0.02319	0.00265653		0.06957	0.0138037		0.06957	0.0138037		0.04638	0.0075138
	0.08116	0.0173931		0.15073	0.0440213		0.08116	0.0173931		0.05797	0.0104995	351	0.02319	0.00265653		0.04638	0.0075138		0.02319	0.00265653		0.04638	0.0075138		0.02319	0.00265653
	0.03478	0.00487931		0.09276	0.0212522		0.17392	0.0545617		0.15073	0.0440213	352	0.01159	0.000938618		0.04638	0.0075138		0.03478	0.00487931		0.10435	0.0253573		0.05797	0.0104995
	0.02319	0.00265653		0.18552	0.0601104		0.01159	0.000938618		0.09276	0.0212522	353	0.02319	0.00265653		0.13914	0.0390429		0.08116	0.0173931		0.11595	0.0297009		0.03478	0.00487931
	0.09276	0.0212522		0.05797	0.0104995		0.05797	0.0104995		0.08116	0.0173931	354	0.04638	0.0075138		0.09276	0.0212522		0.02319	0.00265653		0.02319	0.00265653		0.12754	0.0342636
	0.04638	0.0075138		0.15073	0.0440213		0.06957	0.0138037		0.03478	0.00487931	355	0.02319	0.00265653		0.04638	0.0075138		0.04638	0.0075138		0.15073	0.0440213		0.16233	0.0491996
	0.01159	0.000938618		0.02319	0.00265653		0.30147	0.124517		0.15073	0.0440213	356	0.11595	0.0297009		0.11595	0.0297009		0.02319	0.00265653		0.03478	0.00487931		0.09276	0.0212522
	0.12754	0.0342636		0.15073	0.0440213		0.11595	0.0297009		0.03478	0.00487931	357	0.13914	0.0390429		0.04638	0.0075138		0.08116	0.0173931		0.08116	0.0173931		0.15073	0.0440213
	0.09276	0.0212522		0.02319	0.00265653		0.10435	0.0253573		0.08116	0.0173931	358	0.10435	0.0253573		0.06957	0.0138037		0.01159	0.000938618		0.13914	0.0390429		0.10435	0.0253573
	0.06957	0.0138037		0.18552	0.0601104		0.04638	0.0075138		0.11595	0.0297009	359	0.04638	0.0075138		0.12754	0.0342636		0.04638	0.0075138		0.02319	0.00265653		0.04638	0.0075138
	0.12754	0.0342636		0.04638	0.0075138		0.33625	0.146675		0.10435	0.0253573	360	0.02319	0.00265653		0.02319	0.00265653		0.08116	0.0173931		0.03478	0.00487931		0.06957	0.0138037
	0.04638	0.0075138		0.01159	0.000938618		0.11595	0.0297009		0.01159	0.000938618	361	0.09276	0.0212522		0.02319	0.00265653		0.12754	0.0342636		0.04638	0.0075138		0.04638	0.0075138
	0.06957	0.0138037		0.03478	0.00487931		0.12754	0.0342636		0.15073	0.0440213	362	0.04638	0.0075138		0.11595	0.0297009		0.04638	0.0075138		0.06957	0.0138037		0.03478	0.00487931
	0.16233	0.0491996		0.20871	0.0717263		0.04638	0.0075138		0.04638	0.0075138	363	0.02319	0.00265653		0.08116	0.0173931		0.01159	0.000938618		0.03478	0.00487931		0.01159	0.000938618
	0.18552	0.0601104		0.13914	0.0390429		0.16233	0.0491996		0.10435	0.0253573	364	0.02319	0.00265653		0.06957	0.0138037		0.06957	0.0138037		0.08116	0.0173931		0.06957	0.0138037
	0.04638	0.0075138		0.03478	0.00487931		0.08116	0.0173931		0.04638	0.0075138	365	0.04638	0.0075138		0.09276	0.0212522		0.09276	0.0212522		0.11595	0.0297009		0.06957	0.0138037
	0.26668	0.103598		0.03478	0.00487931		0.15073	0.0440213		0.12754	0.0342636	366	0.10435	0.0253573		0.04638	0.0075138		0.08116	0.0173931		0.13914	0.0390429		0.10435	0.0253573
	0.08116	0.0173931		0.10435	0.0253573		0.11595	0.0297009		0.08116	0.0173931	367	0.04638	0.0075138		0.04638	0.0075138		0.01159	0.000938618		0.05797	0.0104995		0.09276	0.0212522
	0.11595	0.0297009		0.03478	0.00487931		0.05797	0.0104995		0.09276	0.0212522	368	0.09276	0.0212522		0.08116	0.0173931		0.03478	0.00487931		0.05797	0.0104995		0.06957	0.0138037
	0.10435	0.0253573		0.06957	0.0138037		0.19711	0.0658304		0.03478	0.00487931	369	0.04638	0.0075138		0.02319	0.00265653		0.01159	0.000938618		0.04638	0.0075138		0.02319	0.00265653
	0.02319	0.00265653		0.01159	0.000938618		0.17392	0.0545617		0.03478	0.00487931	370	0.09276	0.0212522		0.04638	0.0075138		0.05797	0.0104995		0.09276	0.0212522		0.04638	0.0075138
	0.04638	0.0075138		0.06957	0.0138037		0.01159	0.000938618		0.09276	0.0212522	371	0.03478	0.00487931		0.01159	0.000938618		0.10435	0.0253573		0.05797	0.0104995		0.06957	0.0138037
	0.28987	0.1174		0.16233	0.0491996		0.17392	0.0545617		0.12754	0.0342636	372	0.10435	0.0253573		0.08116	0.0173931		0.02319	0.00265653		0.09276	0.0212522		0.19711	0.0658304
	0.02319	0.00265653		0.08116	0.0173931		0.17392	0.0545617		0.06957	0.0138037	373	0.04638	0.0075138		0.03478	0.00487931		0.04638	0.0075138		0.01159	0.000938618		0.04638	0.0075138
	0.08116	0.0173931		0.06957	0.0138037		0.01159	0.000938618		0.08116	0.0173931	374	0.01159	0.000938618		0.10435	0.0253573		0.04638	0.0075138		0.08116	0.0173931		0.02319	0.00265653
	0.12754	0.0342636		0.01159	0.000938618		0.17392	0.0545617		0.10435	0.0253573	375	0.02319	0.00265653		0.03478	0.00487931		0.01159	0.000938618		0.03478	0.00487931		0.19711	0.0658304
	0.17392	0.0545617		0.08116	0.0173931		0.09276	0.0212522		0.03478	0.00487931	376	0.05797	0.0104995		0.06957	0.0138037		0.02319	0.00265653		0.09276	0.0212522		0.11595	0.0297009
	0.03478	0.00487931		0.15073	0.0440213		0.01159	0.000938618		0.15073	0.0440213	377	0.04638	0.0075138		0.08116	0.0173931		0.05797	0.0104995		0.06957	0.0138037		0.11595	0.0297009
	0.15073	0.0440213		0.02319	0.00265653		0.09276	0.0212522		0.04638	0.0075138	378	0.09276	0.0212522		0.06957	0.0138037		0.02319	0.00265653		0.08116	0.0173931		0.04638	0.0075138
	0.19711	0.0658304		0.10435	0.0253573		0.06957	0.0138037		0.03478	0.00487931	379	0.08116	0.0173931		0.05797	0.0104995		0.13914	0.0390429		0.06957	0.0138037		0.05797	0.0104995
	0.02319	0.00265653		0.02319	0.00265653		0.13914	0.0390429		0.11595	0.0297009	380	0.08116	0.0173931		0.08116	0.0173931		0.08116	0.0173931		0.01159	0.000938618		0.02319	0.00265653
	0.02319	0.00265653		0.02319	0.00265653		0.05797	0.0104995		0.03478	0.00487931	381	0.01159	0.000938618		0.02319	0.00265653		0.17392	0.0545617		0.01159	0.000938618		0.03478	0.00487931
	0.04638	0.0075138		0.10435	0.0253573		0.18552	0.0601104		0.04638	0.0075138	382	0.04638	0.0075138		0.01159	0.000938618		0.09276	0.0212522		0.04638	0.0075138		0.10435	0.0253573
	0.02319	0.00265653		0.05797	0.0104995		0.15073	0.0440213		0.16233	0.0491996	383	0.04638	0.0075138		0.02319	0.00265653		0.16233	0.0491996		0.08116	0.0173931		0.13914	0.0390429
	0.10435	0.0253573		0.05797	0.0104995		0.04638	0.0075138		0.10435	0.0253573	384	0.01159	0.000938618		0.04638	0.0075138		0.02319	0.00265653		0.08116	0.0173931		0.01159	0.000938618
	0.05797	0.0104995		0.02319	0.00265653		0.03478	0.00487931		0.08116	0.0173931	385	0.05797	0.0104995		0.04638	0.0075138		0.03478	0.00487931		0.05797	0.0104995		0.09276	0.0212522
	0.13914	0.0390429		0.10435	0.0253573		0.12754	0.0342636		0.08116	0.0173931	386	0.04638	0.0075138		0.06957	0.0138037		0.02319	0.00265653		0.05797	0.0104995		0.01159	0.000938618
	0.19711	0.0658304		0.01159	0.000938618		0.12754	0.0342636		0.04638	0.0075138	387	0.08116	0.0173931		0.09276	0.0212522		0.04638	0.0075138		0.05797	0.0104995		0.04638	0.0075138
	0.05797	0.0104995		0.09276	0.0212522		0.13914	0.0390429		0.13914	0.0390429	388	0.08116	0.0173931		0.02319	0.00265653		0.02319	0.00265653		0.08116	0.0173931		0.05797	0.0104995
	0.06957	0.0138037		0.06957	0.0138037		0.05797	0.0104995		0.15073	0.0440213	389	0.02319	0.00265653		0.06957	0.0138037		0.19711	0.0658304		0.08116	0.0173931		0.04638	0.0075138
	0.01159	0.000938618		0.11595	0.0297009		0.31306	0.131767		0.02319	0.00265653	390	0.13914	0.0390429		0.06957	0.0138037		0.01159	0.000938618		0.05797	0.0104995		0.16233	0.0491996
	0.03478	0.00487931		0.02319	0.00265653		0.13914	0.0390429		0.09276	0.0212522	391	0.08116	0.0173931		0.02319	0.00265653		0.02319	0.00265653		0.04638	0.0075138		0.12754	0.0342636
	0.12754	0.0342636		0.12754	0.0342636		0.08116	0.0173931		0.04638	0.0075138	392	0.03478	0.00487931		0.02319	0.00265653		0.10435	0.0253573		0.04638	0.0075138		0.05797	0.0104995
	0.04638	0.0075138		0.04638	0.0075138		0.08116	0.0173931		0.03478	0.00487931	393	0.02319	0.00265653		0.06957	0.0138037		0.06957	0.0138037		0.05797	0.0104995		0.05797	0.0104995
	0.16233	0.0491996		0.16233	0.0491996		0.28987	0.1174		0.08116	0.0173931	394	0.18552	0.0601104		0.02319	0.00265653		0.08116	0.0173931		0.02319	0.00265653		0.08116	0.0173931
	0.15073	0.0440213		0.08116	0.0173931		0.16233	0.0491996		0.11595	0.0297009	395	0.01159	0.000938618		0.03478	0.00487931		0.08116	0.0173931		0.03478	0.00487931		0.06957	0.0138037
	0.04638	0.0075138		0.10435	0.0253573		0.20871	0.0717263		0.08116	0.0173931	396	0.08116	0.0173931		0.02319	0.00265653		0.16233	0.0491996		0.08116	0.0173931		0.02319	0.00265653
	0.12754	0.0342636		0.03478	0.00487931		0.04638	0.0075138		0.09276	0.0212522	397	0.08116	0.0173931		0.09276	0.0212522		0.05797	0.0104995		0.03478	0.00487931		0.13914	0.0390429
	0.06957	0.0138037		0.06957	0.0138037		0.13914	0.0390429		0.06957	0.0138037	398	0.04638	0.0075138		0.02319	0.00265653		0.01159	0.000938618		0.17392	0.0545617		0.05797	0.0104995
	0.02319	0.00265653		0.01159	0.000938618		0.04638	0.0075138		0.08116	0.0173931	399	0.10435	0.0253573		0.08116	0.0173931		0.11595	0.0297009		0.12754	0.0342636		0.06957	0.0138037
	0.03478	0.00487931		0.02319	0.00265653		0.10435	0.0253573		0.05797	0.0104995	400	0.03478	0.00487931		0.02319	0.00265653		0.11595	0.0297009		0.10435	0.0253573		0.02319	0.00265653
	0.10435	0.0253573		0.18552	0.0601104		0.04638	0.0075138		0.02319	0.00265653	401	0.09276	0.0212522		0.01159	0.000938618		0.08116	0.0173931		0.04638	0.0075138		0.05797	0.0104995
	0.01159	0.000938618		0.01159	0.000938618		0.02319	0.00265653		0.06957	0.0138037	402	0.05797	0.0104995		0.09276	0.0212522		0.01159	0.000938618		0.03478	0.00487931		0.08116	0.0173931
	0.10435	0.0253573		0.03478	0.00487931		0.15073	0.0440213		0.11595	0.0297009	403	0.01159	0.000938618		0.17392	0.0545617		0.01159	0.000938618		0.10435	0.0253573		0.15073	0.0440213
	0.13914	0.0390429		0.05797	0.0104995		0.2319	0.0840069		0.12754	0.0342636	404	0.01159	0.000938618		0.09276	0.0212522		0.09276	0.0212522		0.05797	0.0104995		0.09276	0.0212522
	0.08116	0.0173931		0.05797	0.0104995		0.10435	0.0253573		0.06957	0.0138037	405	0.04638	0.0075138		0.09276	0.0212522		0.15073	0.0440213		0.08116	0.0173931		0.10435	0.0253573
	0.01159	0.000938618		0.11595	0.0297009		0.04638	0.0075138		0.13914	0.0390429	406	0.02319	0.00265653		0.09276	0.0212522		0.04638	0.0075138		0.02319	0.00265653		0.09276	0.0212522
	0.04638	0.0075138		0.04638	0.0075138		0.05797	0.0104995		0.02319	0.00265653	407	0.01159	0.000938618		0.02319	0.00265653		0.06957	0.0138037		0.08116	0.0173931		0.10435	0.0253573
	0.04638	0.0075138		0.11595	0.0297009		0.12754	0.0342636		0.11595	0.0297009	408	0.01159	0.000938618		0.12754	0.0342636		0.03478	0.00487931		0.02319	0.00265653		0.08116	0.0173931
	0.17392	0.0545617		0.01159	0.000938618		0.09276	0.0212522		0.04638	0.0075138	409	0.02319	0.00265653		0.08116	0.0173931		0.04638	0.0075138		0.09276	0.0212522		0.04638	0.0075138
	0.10435	0.0253573		0.16233	0.0491996		0.08116	0.0173931		0.09276	0.0212522	410	0.06957	0.0138037		0.06957	0.0138037		0.02319	0.00265653		0.11595	0.0297009		0.04638	0.0075138
	0.06957	0.0138037		0.04638	0.0075138		0.08116	0.0173931		0.02319	0.00265653	411	0.08116	0.0173931		0.09276	0.0212522		0.09276	0.0212522		0.04638	0.0075138		0.01159	0.000938618
	0.04638	0.0075138		0.11595	0.0297009		0.13914	0.0390429		0.02319	0.00265653	412	0.10435	0.0253573		0.04638	0.0075138		0.01159	0.000938618		0.08116	0.0173931		0.17392	0.0545617
	0.2203	0.0777832		0.08116	0.0173931		0.17392	0.0545617		0.05797	0.0104995	413	0.02319	0.00265653		0.05797	0.0104995		0.13914	0.0390429		0.02319	0.00265653		0.06957	0.0138037
	0.2319	0.0840069		0.06957	0.0138037		0.27828	0.11043		0.08116	0.0173931	414	0.06957	0.0138037		0.04638	0.0075138		0.02319	0.00265653		0.02319	0.00265653		0.02319	0.00265653
	0.20871	0.0717263		0.24349	0.0903827		0.10435	0.0253573		0.02319	0.00265653	415	0.04638	0.0075138		0.11595	0.0297009		0.02319	0.00265653		0.16233	0.0491996		0.02319	0.00265653
	0.05797	0.0104995		0.02319	0.00265653		0.13914	0.0390429		0.03478	0.00487931	416	0.02319	0.00265653		0.01159	0.000938618		0.01159	0.000938618		0.10435	0.0253573		0.04638	0.0075138
	0.08116	0.0173931		0.13914	0.0390429		0.04638	0.0075138		0.02319	0.00265653	417	0.05797	0.0104995		0.03478	0.00487931		0.09276	0.0212522		0.06957	0.0138037		0.08116	0.0173931
	0.01159	0.000938618		0.03478	0.00487931		0.03478	0.00487931		0.02319	0.00265653	418	0.06957	0.0138037		0.02319	0.00265653		0.04638	0.0075138		0.06957	0.0138037		0.08116	0.0173931
	0.13914	0.0390429		0.06957	0.0138037		0.12754	0.0342636		0.16233	0.0491996	419	0.06957	0.0138037		0.05797	0.0104995		0.03478	0.00487931		0.06957	0.0138037		0.06957	0.0138037
	0.08116	0.0173931		0.03478	0.00487931		0.06957	0.0138037		0.06957	0.0138037	420	0.06957	0.0138037		0.13914	0.0390429		0.02319	0.00265653		0.09276	0.0212522		0.04638	0.0075138
	0.03478	0.00487931		0.09276	0.0212522		0.18552	0.0601104		0.08116	0.0173931	421	0.08116	0.0173931		0.09276	0.0212522		0.04638	0.0075138		0.03478	0.00487931		0.04638	0.0075138
	0.01159	0.000938618		0.03478	0.00487931		0.01159	0.000938618		0.20871	0.0717263	422	0.04638	0.0075138		0.05797	0.0104995		0.04638	0.0075138		0.02319	0.00265653		0.08116	0.0173931
	0.08116	0.0173931		0.04638	0.0075138		0.05797	0.0104995		0.26668	0.103598	423	0.03478	0.00487931		0.08116	0.0173931		0.06957	0.0138037		0.05797	0.0104995		0.04638	0.0075138
	0.10435	0.0253573		0.04638	0.0075138		0.02319	0.00265653		0.15073	0.0440213	424	0.04638	0.0075138		0.06957	0.0138037		0.06957	0.0138037		0.09276	0.0212522		0.08116	0.0173931
	0.10435	0.0253573		0.16233	0.0491996		0.19711	0.0658304		0.10435	0.0253573	425	0.04638	0.0075138		0.11595	0.0297009		0.09276	0.0212522		0.01159	0.000938618		0.02319	0.00265653
	0.02319	0.00265653		0.08116	0.0173931		0.08116	0.0173931		0.05797	0.0104995	426	0.04638	0.0075138		0.02319	0.00265653		0.02319	0.00265653		0.01159	0.000938618		0.08116	0.0173931
	0.02319	0.00265653		0.09276	0.0212522		0.04638	0.0075138		0.11595	0.0297009	427	0.01159	0.000938618		0.05797	0.0104995		0.01159	0.000938618		0.06957	0.0138037		0.09276	0.0212522
	0.08116	0.0173931		0.32466	0.139158		0.15073	0.0440213		0.06957	0.0138037	428	0.01159	0.000938618		0.04638	0.0075138		0.10435	0.0253573		0.03478	0.00487931		0.16233	0.0491996
	0.02319	0.00265653		0.16233	0.0491996		0.18552	0.0601104		0.01159	0.000938618	429	0.03478	0.00487931		0.03478	0.00487931		0.02319	0.00265653		0.04638	0.0075138		0.04638	0.0075138
	0.11595	0.0297009		0.03478	0.00487931		0.08116	0.0173931		0.02319	0.00265653	430	0.05797	0.0104995		0.03478	0.00487931		0.09276	0.0212522		0.08116	0.0173931		0.06957	0.0138037
	0.06957	0.0138037		0.06957	0.0138037		0.16233	0.0491996		0.04638	0.0075138	431	0.02319	0.00265653		0.06957	0.0138037		0.04638	0.0075138		0.12754	0.0342636		0.08116	0.0173931
	0.10435	0.0253573		0.01159	0.000938618		0.03478	0.00487931		0.06957	0.0138037	432	0.11595	0.0297009		0.08116	0.0173931		0.12754	0.0342636		0.04638	0.0075138		0.03478	0.00487931
	0.05797	0.0104995		0.08116	0.0173931		0.10435	0.0253573		0.08116	0.0173931	433	0.06957	0.0138037		0.03478	0.00487931		0.01159	0.000938618		0.10435	0.0253573		0.04638	0.0075138
	0.09276	0.0212522		0.13914	0.0390429		0.08116	0.0173931		0.03478	0.00487931	434	0.06957	0.0138037		0.01159	0.000938618		0.12754	0.0342636		0.04638	0.0075138		0.03478	0.00487931
	0.09276	0.0212522		0.09276	0.0212522		0.04638	0.0075138		0.04638	0.0075138	435	0.02319	0.00265653		0.09276	0.0212522		0.08116	0.0173931		0.10435	0.0253573		0.02319	0.00265653
	0.03478	0.00487931		0.06957	0.0138037		0.26668	0.103598		0.08116	0.0173931	436	0.04638	0.0075138		0.08116	0.0173931		0.11595	0.0297009		0.04638	0.0075138		0.03478	0.00487931
	0.10435	0.0253573		0.04638	0.0075138		0.17392	0.0545617		0.03478	0.00487931	437	0.02319	0.00265653		0.02319	0.00265653		0.05797	0.0104995		0.02319	0.00265653		0.04638	0.0075138
	0.06957	0.0138037		0.01159	0.000938618		0.13914	0.0390429		0.17392	0.0545617	438	0.01159	0.000938618		0.04638	0.0075138		0.05797	0.0104995		0.01159	0.000938618		0.10435	0.0253573
	0.03478	0.00487931		0.02319	0.00265653		0.19711	0.0658304		0.11595	0.0297009	439	0.04638	0.0075138		0.03478	0.00487931		0.02319	0.00265653		0.08116	0.0173931		0.01159	0.000938618
	0.03478	0.00487931		0.04638	0.0075138		0.25509	0.0969179		0.04638	0.0075138	440	0.02319	0.00265653		0.08116	0.0173931		0.06957	0.0138037		0.11595	0.0297009		0.05797	0.0104995
	0.04638	0.0075138		0.04638	0.0075138		0.05797	0.0104995		0.04638	0.0075138	441	0.15073	0.0440213		0.04638	0.0075138		0.04638	0.0075138		0.01159	0.000938618		0.09276	0.0212522
	0.09276	0.0212522		0.01159	0.000938618		0.13914	0.0390429		0.04638	0.0075138	442	0.03478	0.00487931		0.04638	0.0075138		0.05797	0.0104995		0.05797	0.0104995		0.03478	0.00487931
	0.12754	0.0342636		0.2319	0.0840069		0.10435	0.0253573		0.01159	0.000938618	443	0.12754	0.0342636		0.04638	0.0075138		0.11595	0.0297009		0.13914	0.0390429		0.10435	0.0253573
	0.04638	0.0075138		0.04638	0.0075138		0.10435	0.0253573		0.06957	0.0138037	444	0.02319	0.00265653		0.04638	0.0075138		0.05797	0.0104995		0.08116	0.0173931		0.12754	0.0342636
	0.11595	0.0297009		0.12754	0.0342636		0.02319	0.00265653		0.02319	0.00265653	445	0.03478	0.00487931		0.03478	0.00487931		0.05797	0.0104995		0.06957	0.0138037		0.11595	0.0297009
	0.05797	0.0104995		0.02319	0.00265653		0.04638	0.0075138		0.05797	0.0104995	446	0.08116	0.0173931		0.04638	0.0075138		0.10435	0.0253573		0.08116	0.0173931		0.01159	0.000938618
	0.04638	0.0075138		0.04638	0.0075138		0.01159	0.000938618		0.06957	0.0138037	447	0.04638	0.0075138		0.09276	0.0212522		0.13914	0.0390429		0.03478	0.00487931		0.04638	0.0075138
	0.06957	0.0138037		0.05797	0.0104995		0.11595	0.0297009		0.10435	0.0253573	448	0.04638	0.0075138		0.12754	0.0342636		0.19711	0.0658304		0.05797	0.0104995		0.16233	0.0491996
	0.04638	0.0075138		0.01159	0.000938618		0.10435	0.0253573		0.02319	0.00265653	449	0.06957	0.0138037		0.06957	0.0138037		0.10435	0.0253573		0.02319	0.00265653		0.09276	0.0212522
	0.01159	0.000938618		0.02319	0.00265653		0.02319	0.00265653		0.03478	0.00487931	450	0.09276	0.0212522		0.04638	0.0075138		0.02319	0.00265653		0.11595	0.0297009		0.17392	0.0545617
	0.04638	0.0075138		0.11595	0.0297009		0.06957	0.0138037		0.04638	0.0075138	451	0.06957	0.0138037		0.02319	0.00265653		0.16233	0.0491996		0.01159	0.000938618		0.08116	0.0173931
	0.03478	0.00487931		0.13914	0.0390429		0.05797	0.0104995		0.05797	0.0104995	452	0.10435	0.0253573		0.01159	0.000938618		0.06957	0.0138037		0.02319	0.00265653		0.19711	0.0658304
	0.01159	0.000938618		0.01159	0.000938618		0.13914	0.0390429		0.19711	0.0658304	453	0.10435	0.0253573		0.04638	0.0075138		0.09276	0.0212522		0.03478	0.00487931		0.02319	0.00265653
	0.06957	0.0138037		0.01159	0.000938618		0.06957	0.0138037		0.02319	0.00265653	454	0.10435	0.0253573		0.01159	0.000938618		0.19711	0.0658304		0.10435	0.0253573		0.01159	0.000938618
	0.11595	0.0297009		0.10435	0.0253573		0.08116	0.0173931		0.13914	0.0390429	455	0.05797	0.0104995		0.09276	0.0212522		0.08116	0.0173931		0.06957	0.0138037		0.05797	0.0104995
	0.03478	0.00487931		0.20871	0.0717263		0.01159	0.000938618		0.04638	0.0075138	456	0.06957	0.0138037		0.02319	0.00265653		0.06957	0.0138037		0.08116	0.0173931		0.09276	0.0212522
	0.04638	0.0075138		0.02319	0.00265653		0.25509	0.0969179		0.04638	0.0075138	457	0.06957	0.0138037		0.05797	0.0104995		0.02319	0.00265653		0.09276	0.0212522		0.12754	0.0342636
	0.01159	0.000938618		0.24349	0.0903827		0.08116	0.0173931		0.01159	0.000938618	458	0.04638	0.0075138		0.01159	0.000938618		0.04638	0.0075138		0.04638	0.0075138		0.09276	0.0212522
	0.05797	0.0104995		0.03478	0.00487931		0.05797	0.0104995		0.04638	0.0075138	459	0.09276	0.0212522		0.10435	0.0253573		0.03478	0.00487931		0.12754	0.0342636		0.03478	0.00487931
	0.11595	0.0297009		0.06957	0.0138037		0.09276	0.0212522		0.04638	0.0075138	460	0.04638	0.0075138		0.06957	0.0138037		0.03478	0.00487931		0.02319	0.00265653		0.09276	0.0212522
	0.09276	0.0212522		0.09276	0.0212522		0.13914	0.0390429		0.09276	0.0212522	461	0.04638	0.0075138		0.06957	0.0138037		0.04638	0.0075138		0.05797	0.0104995		0.05797	0.0104995
	0.02319	0.00265653		0.15073	0.0440213		0.2203	0.0777832		0.16233	0.0491996	462	0.09276	0.0212522		0.12754	0.0342636		0.09276	0.0212522		0.02319	0.00265653		0.09276	0.0212522
	0.04638	0.0075138		0.04638	0.0075138		0.24349	0.0903827		0.01159	0.000938618	463	0.03478	0.00487931		0.10435	0.0253573		0.08116	0.0173931		0.03478	0.00487931		0.06957	0.0138037
	0.15073	0.0440213		0.06957	0.0138037		0.05797	0.0104995		0.12754	0.0342636	464	0.09276	0.0212522		0.01159	0.000938618		0.10435	0.0253573		0.03478	0.00487931		0.06957	0.0138037
	0.06957	0.0138037		0.01159	0.000938618		0.13914	0.0390429		0.09276	0.0212522	465	0.06957	0.0138037		0.03478	0.00487931		0.04638	0.0075138		0.26668	0.103598		0.01159	0.000938618
	0.06957	0.0138037		0.01159	0.000938618		0.04638	0.0075138		0.03478	0.00487931	466	0.05797	0.0104995		0.16233	0.0491996		0.10435	0.0253573		0.08116	0.0173931		0.10435	0.0253573
	0.18552	0.0601104		0.04638	0.0075138		0.12754	0.0342636		0.06957	0.0138037	467	0.04638	0.0075138		0.02319	0.00265653		0.11595	0.0297009		0.10435	0.0253573		0.02319	0.00265653
	0.2203	0.0777832		0.02319	0.00265653		0.05797	0.0104995		0.13914	0.0390429	468	0.13914	0.0390429		0.04638	0.0075138		0.12754	0.0342636		0.02319	0.00265653		0.10435	0.0253573
	0.04638	0.0075138		0.02319	0.00265653		0.13914	0.0390429		0.09276	0.0212522	469	0.08116	0.0173931		0.08116	0.0173931		0.16233	0.0491996		0.11595	0.0297009		0.02319	0.00265653
	0.10435	0.0253573		0.04638	0.0075138		0.13914	0.0390429		0.09276	0.0212522	470	0.03478	0.00487931		0.01159	0.000938618		0.08116	0.0173931		0.09276	0.0212522		0.02319	0.00265653
	0.06957	0.0138037		0.05797	0.0104995		0.13914	0.0390429		0.10435	0.0253573	471	0.06957	0.0138037		0.02319	0.00265653		0.01159	0.000938618		0.08116	0.0173931		0.02319	0.00265653
	0.02319	0.00265653		0.15073	0.0440213		0.27828	0.11043		0.09276	0.0212522	472	0.10435	0.0253573		0.02319	0.00265653		0.02319	0.00265653		0.05797	0.0104995		0.03478	0.00487931
	0.05797	0.0104995		0.04638	0.0075138		0.01159	0.000938618		0.06957	0.0138037	473	0.04638	0.0075138		0.08116	0.0173931		0.02319	0.00265653		0.05797	0.0104995		0.09276	0.0212522
	0.02319	0.00265653		0.01159	0.000938618		0.13914	0.0390429		0.12754	0.0342636	474	0.03478	0.00487931		0.02319	0.00265653		0.01159	0.000938618		0.01159	0.000938618		0.08116	0.0173931
	0.01159	0.000938618		0.06957	0.0138037		0.13914	0.0390429		0.09276	0.0212522	475	0.04638	0.0075138		0.09276	0.0212522		0.04638	0.0075138		0.05797	0.0104995		0.08116	0.0173931
	0.05797	0.0104995		0.2319	0.0840069		0.12754	0.0342636		0.09276	0.0212522	476	0.09276	0.0212522		0.01159	0.000938618		0.06957	0.0138037		0.06957	0.0138037		0.2203	0.0777832
	0.09276	0.0212522		0.01159	0.000938618		0.25509	0.0969179		0.13914	0.0390429	477	0.15073	0.0440213		0.06957	0.0138037		0.02319	0.00265653		0.03478	0.00487931		0.06957	0.0138037
	0.13914	0.0390429		0.18552	0.0601104		0.09276	0.0212522		0.09276	0.0212522	478	0.06957	0.0138037		0.02319	0.00265653		0.11595	0.0297009		0.02319	0.00265653		0.01159	0.000938618
	0.10435	0.0253573		0.06957	0.0138037		0.13914	0.0390429		0.13914	0.0390429	479	0.13914	0.0390429		0.06957	0.0138037		0.17392	0.0545617		0.03478	0.00487931		0.09276	0.0212522
	0.04638	0.0075138		0.03478	0.00487931		0.05797	0.0104995		0.08116	0.0173931	480	0.08116	0.0173931		0.01159	0.000938618		0.11595	0.0297009		0.04638	0.0075138		0.03478	0.00487931
	0.03478	0.00487931		0.05797	0.0104995		0.03478	0.00487931		0.05797	0.0104995	481	0.04638	0.0075138		0.01159	0.000938618		0.05797	0.0104995		0.10435	0.0253573		0.04638	0.0075138
	0.02319	0.00265653		0.01159	0.000938618		0.09276	0.0212522		0.11595	0.0297009	482	0.12754	0.0342636		0.09276	0.0212522		0.01159	0.000938618		0.10435	0.0253573		0.05797	0.0104995
	0.13914	0.0390429		0.03478	0.00487931		0.28987	0.1174		0.05797	0.0104995	483	0.04638	0.0075138		0.01159	0.000938618		0.10435	0.0253573		0.16233	0.0491996		0.03478	0.00487931
	0.03478	0.00487931		0.04638	0.0075138		0.15073	0.0440213		0.02319	0.00265653	484	0.13914	0.0390429		0.03478	0.00487931		0.08116	0.0173931		0.09276	0.0212522		0.10435	0.0253573
	0.02319	0.00265653		0.03478	0.00487931		0.01159	0.000938618		0.20871	0.0717263	485	0.10435	0.0253573		0.03478	0.00487931		0.01159	0.000938618		0.02319	0.00265653		0.09276	0.0212522
	0.06957	0.0138037		0.26668	0.103598		0.09276	0.0212522		0.01159	0.000938618	486	0.05797	0.0104995		0.17392	0.0545617		0.04638	0.0075138		0.04638	0.0075138		0.01159	0.000938618
	0.03478	0.00487931		0.09276	0.0212522		0.01159	0.000938618		0.08116	0.0173931	487	0.08116	0.0173931		0.03478	0.00487931		0.06957	0.0138037		0.01159	0.000938618		0.08116	0.0173931
	0.05797	0.0104995		0.09276	0.0212522		0.05797	0.0104995		0.11595	0.0297009	488	0.01159	0.000938618		0.08116	0.0173931		0.05797	0.0104995		0.09276	0.0212522		0.12754	0.0342636
	0.05797	0.0104995		0.11595	0.0297009		0.04638	0.0075138		0.04638	0.0075138	489	0.05797	0.0104995		0.03478	0.00487931		0.04638	0.0075138		0.01159	0.000938618		0.09276	0.0212522
	0.03478	0.00487931		0.08116	0.0173931		0.01159	0.000938618		0.02319	0.00265653	490	0.08116	0.0173931		0.08116	0.0173931		0.02319	0.00265653		0.10435	0.0253573		0.05797	0.0104995
	0.09276	0.0212522		0.25509	0.0969179		0.12754	0.0342636		0.02319	0.00265653	491	0.01159	0.000938618		0.02319	0.00265653		0.04638	0.0075138		0.02319	0.00265653		0.08116	0.0173931
	0.20871	0.0717263		0.04638	0.0075138		0.09276	0.0212522		0.02319	0.00265653	492	0.04638	0.0075138		0.02319	0.00265653		0.09276	0.0212522		0.02319	0.00265653		0.05797	0.0104995
	0.01159	0.000938618		0.04638	0.0075138		0.15073	0.0440213		0.08116	0.0173931	493	0.06957	0.0138037		0.02319	0.00265653		0.09276	0.0212522		0.08116	0.0173931		0.10435	0.0253573
	0.10435	0.0253573		0.06957	0.0138037		0.09276	0.0212522		0.08116	0.0173931	494	0.03478	0.00487931		0.05797	0.0104995		0.06957	0.0138037		0.04638	0.0075138		0.09276	0.0212522
	0.01159	0.000938618		0.03478	0.00487931		0.08116	0.0173931		0.06957	0.0138037	495	0.02319	0.00265653		0.04638	0.0075138		0.03478	0.00487931		0.04638	0.0075138		0.08116	0.0173931
	0.15073	0.0440213		0.01159	0.000938618		0.11595	0.0297009		0.05797	0.0104995	496	0.10435	0.0253573		0.04638	0.0075138		0.06957	0.0138037		0.13914	0.0390429		0.04638	0.0075138
	0.05797	0.0104995		0.12754	0.0342636		0.13914	0.0390429		0.10435	0.0253573	497	0.01159	0.000938618		0.03478	0.00487931		0.05797	0.0104995		0.09276	0.0212522		0.04638	0.0075138
	0.04638	0.0075138		0.18552	0.0601104		0.06957	0.0138037		0.06957	0.0138037	498	0.10435	0.0253573		0.08116	0.0173931		0.06957	0.0138037		0.01159	0.000938618		0.11595	0.0297009
	0.20871	0.0717263		0.01159	0.000938618		0.13914	0.0390429		0.10435	0.0253573	499	0.03478	0.00487931		0.03478	0.00487931		0.09276	0.0212522		0.01159	0.000938618		0.03478	0.00487931
	0.03478	0.00487931		0.04638	0.0075138		0.03478	0.00487931		0.04638	0.0075138	500	0.02319	0.00265653		0.11595	0.0297009		0.06957	0.0138037		0.05797	0.0104995		0.05797	0.0104995
	0.24349	0.0903827		0.13914	0.0390429		0.06957	0.0138037		0.10435	0.0253573	501	0.01159	0.000938618		0.11595	0.0297009		0.01159	0.000938618		0.04638	0.0075138		0.12754	0.0342636
	0.10435	0.0253573		0.03478	0.00487931		0.04638	0.0075138		0.10435	0.0253573	502	0.05797	0.0104995		0.06957	0.0138037		0.05797	0.0104995		0.10435	0.0253573		0.17392	0.0545617
	0.04638	0.0075138		0.02319	0.00265653		0.39423	0.186204		0.04638	0.0075138	503	0.08116	0.0173931		0.04638	0.0075138		0.02319	0.00265653		0.08116	0.0173931		0.09276	0.0212522
	0.02319	0.00265653		0.01159	0.000938618		0.09276	0.0212522		0.11595	0.0297009	504	0.08116	0.0173931		0.05797	0.0104995		0.18552	0.0601104		0.06957	0.0138037		0.02319	0.00265653
	0.04638	0.0075138		0.20871	0.0717263		0.09276	0.0212522		0.06957	0.0138037	505	0.03478	0.00487931		0.02319	0.00265653		0.04638	0.0075138		0.06957	0.0138037		0.09276	0.0212522
	0.08116	0.0173931		0.17392	0.0545617		0.19711	0.0658304		0.09276	0.0212522	506	0.04638	0.0075138		0.03478	0.00487931		0.17392	0.0545617		0.04638	0.0075138		0.16233	0.0491996
	0.11595	0.0297009		0.04638	0.0075138		0.11595	0.0297009		0.04638	0.0075138	507	0.08116	0.0173931		0.04638	0.0075138		0.04638	0.0075138		0.01159	0.000938618		0.06957	0.0138037
	0.11595	0.0297009		0.08116	0.0173931		0.12754	0.0342636		0.04638	0.0075138	508	0.05797	0.0104995		0.08116	0.0173931		0.11595	0.0297009		0.10435	0.0253573		0.04638	0.0075138
	0.11595	0.0297009		0.11595	0.0297009		0.04638	0.0075138		0.10435	0.0253573	509	0.04638	0.0075138		0.01159	0.000938618		0.17392	0.0545617		0.09276	0.0212522		0.01159	0.000938618
	0.32466	0.139158		0.15073	0.0440213		0.17392	0.0545617		0.08116	0.0173931	510	0.09276	0.0212522		0.08116	0.0173931		0.04638	0.0075138		0.08116	0.0173931		0.04638	0.0075138
	0.05797	0.0104995		0.09276	0.0212522		0.02319	0.00265653		0.15073	0.0440213	511	0.06957	0.0138037		0.08116	0.0173931		0.06957	0.0138037		0.04638	0.0075138		0.01159	0.000938618
	0.11595	0.0297009		0.09276	0.0212522		0.19711	0.0658304		0.04638	0.0075138	512	0.04638	0.0075138		0.02319	0.00265653		0.02319	0.00265653		0.10435	0.0253573		0.04638	0.0075138
	0.10435	0.0253573		0.04638	0.0075138		0.09276	0.0212522		0.12754	0.0342636	513	0.04638	0.0075138		0.04638	0.0075138		0.04638	0.0075138		0.06957	0.0138037		0.05797	0.0104995
	0.03478	0.00487931		0.05797	0.0104995		0.09276	0.0212522		0.08116	0.0173931	514	0.06957	0.0138037		0.04638	0.0075138		0.10435	0.0253573		0.04638	0.0075138		0.04638	0.0075138
	0.01159	0.000938618		0.05797	0.0104995		0.04638	0.0075138		0.04638	0.0075138	515	0.04638	0.0075138		0.02319	0.00265653		0.01159	0.000938618		0.08116	0.0173931		0.02319	0.00265653
	0.15073	0.0440213		0.08116	0.0173931		0.06957	0.0138037		0.08116	0.0173931	516	0.10435	0.0253573		0.09276	0.0212522		0.06957	0.0138037		0.03478	0.00487931		0.08116	0.0173931
	0.12754	0.0342636		0.17392	0.0545617		0.08116	0.0173931		0.13914	0.0390429	517	0.02319	0.00265653		0.08116	0.0173931		0.02319	0.00265653		0.09276	0.0212522		0.04638	0.0075138
	0.06957	0.0138037		0.01159	0.000938618		0.15073	0.0440213		0.13914	0.0390429	518	0.04638	0.0075138		0.10435	0.0253573		0.10435	0.0253573		0.05797	0.0104995		0.05797	0.0104995
	0.02319	0.00265653		0.19711	0.0658304		0.13914	0.0390429		0.10435	0.0253573	519	0.06957	0.0138037		0.03478	0.00487931		0.04638	0.0075138		0.09276	0.0212522		0.04638	0.0075138
	0.08116	0.0173931		0.20871	0.0717263		0.02319	0.00265653		0.03478	0.00487931	520	0.09276	0.0212522		0.02319	0.00265653		0.12754	0.0342636		0.05797	0.0104995		0.11595	0.0297009
	0.03478	0.00487931		0.13914	0.0390429		0.04638	0.0075138		0.15073	0.0440213	521	0.09276	0.0212522		0.06957	0.0138037		0.15073	0.0440213		0.06957	0.0138037		0.06957	0.0138037
	0.11595	0.0297009		0.04638	0.0075138		0.28987	0.1174		0.04638	0.0075138	522	0.03478	0.00487931		0.06957	0.0138037		0.02319	0.00265653		0.08116	0.0173931		0.02319	0.00265653
	0.04638	0.0075138		0.03478	0.00487931		0.11595	0.0297009		0.13914	0.0390429	523	0.05797	0.0104995		0.03478	0.00487931		0.05797	0.0104995		0.04638	0.0075138		0.03478	0.00487931
	0.16233	0.0491996		0.01159	0.000938618		0.11595	0.0297009		0.10435	0.0253573	524	0.01159	0.000938618		0.09276	0.0212522		0.08116	0.0173931		0.09276	0.0212522		0.02319	0.00265653
	0.08116	0.0173931		0.06957	0.0138037		0.04638	0.0075138		0.11595	0.0297009	525	0.08116	0.0173931		0.02319	0.00265653		0.05797	0.0104995		0.04638	0.0075138		0.09276	0.0212522
	0.39423	0.186204		0.04638	0.0075138		0.19711	0.0658304		0.05797	0.0104995	526	0.08116	0.0173931		0.11595	0.0297009		0.06957	0.0138037		0.01159	0.000938618		0.09276	0.0212522
	0.16233	0.0491996		0.17392	0.0545617		0.25509	0.0969179		0.03478	0.00487931	527	0.10435	0.0253573		0.09276	0.0212522		0.04638	0.0075138		0.11595	0.0297009		0.08116	0.0173931
	0.04638	0.0075138		0.04638	0.0075138		0.25509	0.0969179		0.02319	0.00265653	528	0.01159	0.000938618		0.01159	0.000938618		0.16233	0.0491996		0.17392	0.0545617		0.02319	0.00265653
	0.09276	0.0212522		0.04638	0.0075138		0.12754	0.0342636		0.04638	0.0075138	529	0.03478	0.00487931		0.04638	0.0075138		0.03478	0.00487931		0.03478	0.00487931		0.04638	0.0075138
	0.18552	0.0601104		0.06957	0.0138037		0.06957	0.0138037		0.02319	0.00265653	530	0.06957	0.0138037		0.02319	0.00265653		0.05797	0.0104995		0.02319	0.00265653		0.06957	0.0138037
	0.09276	0.0212522		0.06957	0.0138037		0.03478	0.00487931		0.11595	0.0297009	531	0.15073	0.0440213		0.08116	0.0173931		0.02319	0.00265653		0.06957	0.0138037		0.04638	0.0075138
	0.01159	0.000938618		0.10435	0.0253573		0.15073	0.0440213		0.10435	0.0253573	532	0.11595	0.0297009		0.09276	0.0212522		0.01159	0.000938618		0.08116	0.0173931		0.02319	0.00265653
	0.09276	0.0212522		0.05797	0.0104995		0.03478	0.00487931		0.08116	0.0173931	533	0.02319	0.00265653		0.03478	0.00487931		0.15073	0.0440213		0.04638	0.0075138		0.03478	0.00487931
	0.24349	0.0903827		0.16233	0.0491996		0.03478	0.00487931		0.09276	0.0212522	534	0.04638	0.0075138		0.02319	0.00265653		0.02319	0.00265653		0.04638	0.0075138		0.03478	0.00487931
	0.03478	0.00487931		0.15073	0.0440213		0.10435	0.0253573		0.02319	0.00265653	535	0.06957	0.0138037		0.01159	0.000938618		0.02319	0.00265653		0.08116	0.0173931		0.06957	0.0138037
	0.13914	0.0390429		0.02319	0.00265653		0.13914	0.0390429		0.10435	0.0253573	536	0.06957	0.0138037		0.02319	0.00265653		0.02319	0.00265653		0.02319	0.00265653		0.12754	0.0342636
	0.08116	0.0173931		0.04638	0.0075138		0.05797	0.0104995		0.02319	0.00265653	537	0.03478	0.00487931		0.03478	0.00487931		0.06957	0.0138037		0.02319	0.00265653		0.06957	0.0138037
	0.10435	0.0253573		0.08116	0.0173931		0.01159	0.000938618		0.09276	0.0212522	538	0.11595	0.0297009		0.12754	0.0342636		0.04638	0.0075138		0.03478	0.00487931		0.06957	0.0138037
	0.05797	0.0104995		0.05797	0.0104995		0.01159	0.000938618		0.06957	0.0138037	539	0.09276	0.0212522		0.01159	0.000938618		0.02319	0.00265653		0.02319	0.00265653		0.03478	0.00487931
	0.18552	0.0601104		0.24349	0.0903827		0.27828	0.11043		0.04638	0.0075138	540	0.06957	0.0138037		0.03478	0.00487931		0.08116	0.0173931		0.05797	0.0104995		0.04638	0.0075138
	0.11595	0.0297009		0.06957	0.0138037		0.16233	0.0491996		0.10435	0.0253573	541	0.03478	0.00487931		0.03478	0.00487931		0.01159	0.000938618		0.08116	0.0173931		0.13914	0.0390429
	0.02319	0.00265653		0.03478	0.00487931		0.2203	0.0777832		0.15073	0.0440213	542	0.02319	0.00265653		0.04638	0.0075138		0.01159	0.000938618		0.06957	0.0138037		0.02319	0.00265653
	0.04638	0.0075138		0.12754	0.0342636		0.09276	0.0212522		0.08116	0.0173931	543	0.04638	0.0075138		0.04638	0.0075138		0.05797	0.0104995		0.02319	0.00265653		0.09276	0.0212522
	0.04638	0.0075138		0.04638	0.0075138		0.19711	0.0658304		0.06957	0.0138037	544	0.06957	0.0138037		0.10435	0.0253573		0.01159	0.000938618		0.04638	0.0075138		0.08116	0.0173931
	0.13914	0.0390429		0.19711	0.0658304		0.33625	0.146675		0.09276	0.0212522	545	0.08116	0.0173931		0.01159	0.000938618		0.01159	0.000938618		0.05797	0.0104995		0.09276	0.0212522
	0.12754	0.0342636		0.09276	0.0212522		0.04638	0.0075138		0.08116	0.0173931	546	0.09276	0.0212522		0.08116	0.0173931		0.13914	0.0390429		0.02319	0.00265653		0.02319	0.00265653
	0.03478	0.00487931		0.03478	0.00487931		0.03478	0.00487931		0.09276	0.0212522	547	0.03478	0.00487931		0.02319	0.00265653		0.09276	0.0212522		0.05797	0.0104995		0.03478	0.00487931
	0.11595	0.0297009		0.12754	0.0342636		0.10435	0.0253573		0.11595	0.0297009	548	0.08116	0.0173931		0.01159	0.000938618		0.06957	0.0138037		0.04638	0.0075138		0.04638	0.0075138
	0.11595	0.0297009		0.09276	0.0212522		0.01159	0.000938618		0.11595	0.0297009	549	0.03478	0.00487931		0.02319	0.00265653		0.11595	0.0297009		0.10435	0.0253573		0.02319	0.00265653
	0.04638	0.0075138		0.02319	0.00265653		0.04638	0.0075138		0.11595	0.0297009	550	0.15073	0.0440213		0.05797	0.0104995		0.05797	0.0104995		0.08116	0.0173931		0.10435	0.0253573
	0.04638	0.0075138		0.16233	0.0491996		0.08116	0.0173931		0.09276	0.0212522	551	0.05797	0.0104995		0.03478	0.00487931		0.04638	0.0075138		0.03478	0.00487931		0.02319	0.00265653
	0.17392	0.0545617		0.12754	0.0342636		0.12754	0.0342636		0.09276	0.0212522	552	0.06957	0.0138037		0.01159	0.000938618		0.02319	0.00265653		0.08116	0.0173931		0.09276	0.0212522
	0.08116	0.0173931		0.11595	0.0297009		0.35944	0.162108		0.06957	0.0138037	553	0.15073	0.0440213		0.09276	0.0212522		0.08116	0.0173931		0.02319	0.00265653		0.02319	0.00265653
	0.10435	0.0253573		0.13914	0.0390429		0.18552	0.0601104		0.06957	0.0138037	554	0.06957	0.0138037		0.02319	0.00265653		0.09276	0.0212522		0.05797	0.0104995		0.02319	0.00265653
	0.11595	0.0297009		0.01159	0.000938618		0.01159	0.000938618		0.01159	0.000938618	555	0.04638	0.0075138		0.02319	0.00265653		0.06957	0.0138037		0.09276	0.0212522		0.11595	0.0297009
	0.10435	0.0253573		0.15073	0.0440213		0.04638	0.0075138		0.08116	0.0173931	556	0.04638	0.0075138		0.20871	0.0717263		0.06957	0.0138037		0.04638	0.0075138		0.03478	0.00487931
	0.08116	0.0173931		0.04638	0.0075138		0.08116	0.0173931		0.06957	0.0138037	557	0.02319	0.00265653		0.04638	0.0075138		0.01159	0.000938618		0.04638	0.0075138		0.16233	0.0491996
	0.03478	0.00487931		0.02319	0.00265653		0.02319	0.00265653		0.10435	0.0253573	558	0.03478	0.00487931		0.08116	0.0173931		0.01159	0.000938618		0.02319	0.00265653		0.02319	0.00265653
	0.04638	0.0075138		0.08116	0.0173931		0.37104	0.170018		0.10435	0.0253573	559	0.11595	0.0297009		0.09276	0.0212522		0.04638	0.0075138		0.06957	0.0138037		0.01159	0.000938618
	0.04638	0.0075138		0.12754	0.0342636		0.26668	0.103598		0.02319	0.00265653	560	0.11595	0.0297009		0.05797	0.0104995		0.08116	0.0173931		0.11595	0.0297009		0.10435	0.0253573
	0.04638	0.0075138		0.11595	0.0297009		0.09276	0.0212522		0.13914	0.0390429	561	0.08116	0.0173931		0.10435	0.0253573		0.05797	0.0104995		0.16233	0.0491996		0.06957	0.0138037
	0.05797	0.0104995		0.02319	0.00265653		0.03478	0.00487931		0.05797	0.0104995	562	0.03478	0.00487931		0.10435	0.0253573		0.04638	0.0075138		0.08116	0.0173931		0.06957	0.0138037
	0.02319	0.00265653		0.09276	0.0212522		0.06957	0.0138037		0.17392	0.0545617	563	0.05797	0.0104995		0.03478	0.00487931		0.02319	0.00265653		0.08116	0.0173931		0.06957	0.0138037
	0.12754	0.0342636		0.12754	0.0342636		0.09276	0.0212522		0.03478	0.00487931	564	0.04638	0.0075138		0.04638	0.0075138		0.01159	0.000938618		0.15073	0.0440213		0.04638	0.0075138
	0.05797	0.0104995		0.08116	0.0173931		0.25509	0.0969179		0.10435	0.0253573	565	0.11595	0.0297009		0.10435	0.0253573		0.03478	0.00487931		0.08116	0.0173931		0.02319	0.00265653
	0.01159	0.000938618		0.15073	0.0440213		0.09276	0.0212522		0.15073	0.0440213	566	0.05797	0.0104995		0.08116	0.0173931		0.08116	0.0173931		0.08116	0.0173931		0.10435	0.0253573
	0.03478	0.00487931		0.09276	0.0212522		0.08116	0.0173931		0.04638	0.0075138	567	0.04638	0.0075138		0.02319	0.00265653		0.01159	0.000938618		0.04638	0.0075138		0.09276	0.0212522
	0.02319	0.00265653		0.03478	0.00487931		0.2319	0.0840069		0.16233	0.0491996	568	0.03478	0.00487931		0.03478	0.00487931		0.04638	0.0075138		0.13914	0.0390429		0.09276	0.0212522
	0.10435	0.0253573		0.01159	0.000938618		0.13914	0.0390429		0.09276	0.0212522	569	0.10435	0.0253573		0.08116	0.0173931		0.05797	0.0104995		0.06957	0.0138037		0.06957	0.0138037
	0.32466	0.139158		0.04638	0.0075138		0.24349	0.0903827		0.06957	0.0138037	570	0.04638	0.0075138		0.03478	0.00487931		0.08116	0.0173931		0.04638	0.0075138		0.09276	0.0212522
	0.08116	0.0173931		0.02319	0.00265653		0.13914	0.0390429		0.02319	0.00265653	571	0.02319	0.00265653		0.04638	0.0075138		0.08116	0.0173931		0.06957	0.0138037		0.03478	0.00487931
	0.04638	0.0075138		0.16233	0.0491996		0.30147	0.124517		0.09276	0.0212522	572	0.06957	0.0138037		0.03478	0.00487931		0.03478	0.00487931		0.01159	0.000938618		0.04638	0.0075138
	0.15073	0.0440213		0.09276	0.0212522		0.10435	0.0253573		0.02319	0.00265653	573	0.01159	0.000938618		0.04638	0.0075138		0.16233	0.0491996		0.09276	0.0212522		0.10435	0.0253573
	0.09276	0.0212522		0.08116	0.0173931		0.02319	0.00265653		0.03478	0.00487931	574	0.06957	0.0138037		0.09276	0.0212522		0.08116	0.0173931		0.10435	0.0253573		0.04638	0.0075138
	0.02319	0.00265653		0.13914	0.0390429		0.05797	0.0104995		0.10435	0.0253573	575	0.08116	0.0173931		0.04638	0.0075138		0.01159	0.000938618		0.06957	0.0138037		0.09276	0.0212522
	0.10435	0.0253573		0.13914	0.0390429		0.2203	0.0777832		0.02319	0.00265653	576	0.03478	0.00487931		0.06957	0.0138037		0.02319	0.00265653		0.04638	0.0075138		0.06957	0.0138037
	0.2203	0.0777832		0.08116	0.0173931		0.01159	0.000938618		0.11595	0.0297009	577	0.03478	0.00487931		0.10435	0.0253573		0.04638	0.0075138		0.06957	0.0138037		0.03478	0.00487931
	0.15073	0.0440213		0.05797	0.0104995		0.10435	0.0253573		0.04638	0.0075138	578	0.18552	0.0601104		0.08116	0.0173931		0.05797	0.0104995		0.04638	0.0075138		0.09276	0.0212522
	0.04638	0.0075138		0.02319	0.00265653		0.05797	0.0104995		0.06957	0.0138037	579	0.06957	0.0138037		0.02319	0.00265653		0.05797	0.0104995		0.06957	0.0138037		0.06957	0.0138037
	0.08116	0.0173931		0.13914	0.0390429		0.02319	0.00265653		0.08116	0.0173931	580	0.04638	0.0075138		0.02319	0.00265653		0.04638	0.0075138		0.04638	0.0075138		0.09276	0.0212522
	0.11595	0.0297009		0.06957	0.0138037		0.2319	0.0840069		0.06957	0.0138037	581	0.08116	0.0173931		0.10435	0.0253573		0.03478	0.00487931		0.10435	0.0253573		0.09276	0.0212522
	0.04638	0.0075138		0.13914	0.0390429		0.10435	0.0253573		0.01159	0.000938618	582	0.04638	0.0075138		0.05797	0.0104995		0.02319	0.00265653		0.2203	0.0777832		0.13914	0.0390429
	0.11595	0.0297009		0.16233	0.0491996		0.04638	0.0075138		0.01159	0.000938618	583	0.04638	0.0075138		0.04638	0.0075138		0.06957	0.0138037		0.03478	0.00487931		0.03478	0.00487931
	0.01159	0.000938618		0.01159	0.000938618		0.09276	0.0212522		0.01159	0.000938618	584	0.08116	0.0173931		0.06957	0.0138037		0.05797	0.0104995		0.09276	0.0212522		0.03478	0.00487931
	0.06957	0.0138037		0.09276	0.0212522		0.12754	0.0342636		0.10435	0.0253573	585	0.05797	0.0104995		0.02319	0.00265653		0.09276	0.0212522		0.08116	0.0173931		0.02319	0.00265653
	0.10435	0.0253573		0.08116	0.0173931		0.15073	0.0440213		0.04638	0.0075138	586	0.06957	0.0138037		0.08116	0.0173931		0.04638	0.0075138		0.05797	0.0104995		0.11595	0.0297009
	0.06957	0.0138037		0.03478	0.00487931		0.10435	0.0253573		0.03478	0.00487931	587	0.02319	0.00265653		0.06957	0.0138037		0.03478	0.00487931		0.06957	0.0138037		0.09276	0.0212522
	0.06957	0.0138037		0.02319	0.00265653		0.03478	0.00487931		0.09276	0.0212522	588	0.01159	0.000938618		0.03478	0.00487931		0.05797	0.0104995		0.04638	0.0075138		0.09276	0.0212522
	0.18552	0.0601104		0.01159	0.000938618		0.19711	0.0658304		0.16233	0.0491996	589	0.09276	0.0212522		0.12754	0.0342636		0.03478	0.00487931		0.03478	0.00487931		0.02319	0.00265653
	0.10435	0.0253573		0.02319	0.00265653		0.15073	0.0440213		0.09276	0.0212522	590	0.05797	0.0104995		0.05797	0.0104995		0.03478	0.00487931		0.11595	0.0297009		0.11595	0.0297009
	0.04638	0.0075138		0.08116	0.0173931		0.06957	0.0138037		0.03478	0.00487931	591	0.11595	0.0297009		0.01159	0.000938618		0.15073	0.0440213		0.05797	0.0104995		0.01159	0.000938618
	0.32466	0.139158		0.04638	0.0075138		0.05797	0.0104995		0.08116	0.0173931	592	0.10435	0.0253573		0.08116	0.0173931		0.02319	0.00265653		0.01159	0.000938618		0.02319	0.00265653
	0.03478	0.00487931		0.03478	0.00487931		0.04638	0.0075138		0.05797	0.0104995	593	0.11595	0.0297009		0.01159	0.000938618		0.02319	0.00265653		0.02319	0.00265653		0.06957	0.0138037
	0.2319	0.0840069		0.15073	0.0440213		0.02319	0.00265653		0.04638	0.0075138	594	0.03478	0.00487931		0.02319	0.00265653		0.06957	0.0138037		0.09276	0.0212522		0.09276	0.0212522
	0.06957	0.0138037		0.08116	0.0173931		0.09276	0.0212522		0.13914	0.0390429	595	0.09276	0.0212522		0.04638	0.0075138		0.03478	0.00487931		0.04638	0.0075138		0.05797	0.0104995
	0.05797	0.0104995		0.08116	0.0173931		0.04638	0.0075138		0.04638	0.0075138	596	0.08116	0.0173931		0.04638	0.0075138		0.05797	0.0104995		0.05797	0.0104995		0.09276	0.0212522
	0.04638	0.0075138		0.02319	0.00265653		0.12754	0.0342636		0.11595	0.0297009	597	0.03478	0.00487931		0.02319	0.00265653		0.08116	0.0173931		0.05797	0.0104995		0.03478	0.00487931
	0.06957	0.0138037		0.01159	0.000938618		0.09276	0.0212522		0.05797	0.0104995	598	0.04638	0.0075138		0.06957	0.0138037		0.01159	0.000938618		0.05797	0.0104995		0.09276	0.0212522
	0.10435	0.0253573		0.12754	0.0342636		0.02319	0.00265653		0.03478	0.00487931	599	0.08116	0.0173931		0.10435	0.0253573		0.11595	0.0297009		0.02319	0.00265653		0.08116	0.0173931
	0.08116	0.0173931		0.04638	0.0075138		0.10435	0.0253573		0.04638	0.0075138	600	0.01159	0.000938618		0.06957	0.0138037		0.04638	0.0075138		0.02319	0.00265653		0.15073	0.0440213
	0.08116	0.0173931		0.06957	0.0138037		0.18552	0.0601104		0.02319	0.00265653	601	0.04638	0.0075138		0.01159	0.000938618		0.03478	0.00487931		0.08116	0.0173931		0.08116	0.0173931
	0.04638	0.0075138		0.08116	0.0173931		0.15073	0.0440213		0.03478	0.00487931	602	0.01159	0.000938618		0.04638	0.0075138		0.05797	0.0104995		0.08116	0.0173931		0.08116	0.0173931
	0.28987	0.1174		0.2319	0.0840069		0.06957	0.0138037		0.04638	0.0075138	603	0.15073	0.0440213		0.08116	0.0173931		0.04638	0.0075138		0.08116	0.0173931		0.02319	0.00265653
	0.03478	0.00487931		0.01159	0.000938618		0.11595	0.0297009		0.08116	0.0173931	604	0.04638	0.0075138		0.03478	0.00487931		0.10435	0.0253573		0.10435	0.0253573		0.04638	0.0075138
	0.13914	0.0390429		0.02319	0.00265653		0.04638	0.0075138		0.32466	0.139158	605	0.04638	0.0075138		0.02319	0.00265653		0.10435	0.0253573		0.08116	0.0173931		0.09276	0.0212522
	0.10435	0.0253573		0.11595	0.0297009		0.02319	0.00265653		0.06957	0.0138037	606	0.02319	0.00265653		0.11595	0.0297009		0.02319	0.00265653		0.06957	0.0138037		0.04638	0.0075138
	0.02319	0.00265653		0.18552	0.0601104		0.04638	0.0075138		0.04638	0.0075138	607	0.08116	0.0173931		0.06957	0.0138037		0.02319	0.00265653		0.06957	0.0138037		0.09276	0.0212522
	0.26668	0.103598		0.19711	0.0658304		0.09276	0.0212522		0.02319	0.00265653	608	0.09276	0.0212522		0.06957	0.0138037		0.02319	0.00265653		0.03478	0.00487931		0.02319	0.00265653
	0.03478	0.00487931		0.10435	0.0253573		0.09276	0.0212522		0.08116	0.0173931	609	0.08116	0.0173931		0.02319	0.00265653		0.03478	0.00487931		0.10435	0.0253573		0.06957	0.0138037
	0.16233	0.0491996		0.06957	0.0138037		0.04638	0.0075138		0.12754	0.0342636	610	0.10435	0.0253573		0.01159	0.000938618		0.03478	0.00487931		0.02319	0.00265653		0.06957	0.0138037
	0.15073	0.0440213		0.05797	0.0104995		0.02319	0.00265653		0.04638	0.0075138	611	0.10435	0.0253573		0.02319	0.00265653		0.04638	0.0075138		0.10435	0.0253573		0.04638	0.0075138
	0.06957	0.0138037		0.16233	0.0491996		0.17392	0.0545617		0.09276	0.0212522	612	0.13914	0.0390429		0.03478	0.00487931		0.08116	0.0173931		0.02319	0.00265653		0.15073	0.0440213
	0.17392	0.0545617		0.19711	0.0658304		0.13914	0.0390429		0.05797	0.0104995	613	0.08116	0.0173931		0.05797	0.0104995		0.02319	0.00265653		0.01159	0.000938618		0.06957	0.0138037
	0.12754	0.0342636		0.2319	0.0840069		0.04638	0.0075138		0.09276	0.0212522	614	0.04638	0.0075138		0.03478	0.00487931		0.04638	0.0075138		0.08116	0.0173931		0.04638	0.0075138
	0.03478	0.00487931		0.15073	0.0440213		0.03478	0.00487931		0.10435	0.0253573	615	0.01159	0.000938618		0.04638	0.0075138		0.01159	0.000938618		0.04638	0.0075138		0.09276	0.0212522
	0.09276	0.0212522		0.15073	0.0440213		0.24349	0.0903827		0.06957	0.0138037	616	0.03478	0.00487931		0.02319	0.00265653		0.10435	0.0253573		0.04638	0.0075138		0.05797	0.0104995
	0.16233	0.0491996		0.09276	0.0212522		0.04638	0.0075138		0.11595	0.0297009	617	0.04638	0.0075138		0.08116	0.0173931		0.06957	0.0138037		0.05797	0.0104995		0.12754	0.0342636
	0.02319	0.00265653		0.05797	0.0104995		0.01159	0.000938618		0.02319	0.00265653	618	0.13914	0.0390429		0.10435	0.0253573		0.10435	0.0253573		0.05797	0.0104995		0.04638	0.0075138
	0.03478	0.00487931		0.08116	0.0173931		0.06957	0.0138037		0.01159	0.000938618	619	0.02319	0.00265653		0.04638	0.0075138		0.08116	0.0173931		0.06957	0.0138037		0.09276	0.0212522
	0.08116	0.0173931		0.18552	0.0601104		0.04638	0.0075138		0.05797	0.0104995	620	0.05797	0.0104995		0.02319	0.00265653		0.04638	0.0075138		0.04638	0.0075138		0.04638	0.0075138
	0.02319	0.00265653		0.10435	0.0253573		0.03478	0.00487931		0.06957	0.0138037	621	0.04638	0.0075138		0.13914	0.0390429		0.02319	0.00265653		0.08116	0.0173931		0.06957	0.0138037
	0.11595	0.0297009		0.10435	0.0253573		0.02319	0.00265653		0.06957	0.0138037	622	0.08116	0.0173931		0.09276	0.0212522		0.04638	0.0075138		0.10435	0.0253573		0.03478	0.00487931
	0.01159	0.000938618		0.03478	0.00487931		0.02319	0.00265653		0.01159	0.000938618	623	0.11595	0.0297009		0.08116	0.0173931		0.03478	0.00487931		0.11595	0.0297009		0.08116	0.0173931
	0.08116	0.0173931		0.12754	0.0342636		0.03478	0.00487931		0.09276	0.0212522	624	0.16233	0.0491996		0.08116	0.0173931		0.04638	0.0075138		0.16233	0.0491996		0.01159	0.000938618
	0.03478	0.00487931		0.02319	0.00265653		0.04638	0.0075138		0.08116	0.0173931	625	0.10435	0.0253573		0.02319	0.00265653		0.08116	0.0173931		0.04638	0.0075138		0.24349	0.0903827
	0.04638	0.0075138		0.01159	0.000938618		0.09276	0.0212522		0.13914	0.0390429	626	0.04638	0.0075138		0.04638	0.0075138		0.01159	0.000938618		0.04638	0.0075138		0.06957	0.0138037
	0.13914	0.0390429		0.16233	0.0491996		0.38263	0.178046		0.04638	0.0075138	627	0.06957	0.0138037		0.01159	0.000938618		0.04638	0.0075138		0.02319	0.00265653		0.08116	0.0173931
	0.02319	0.00265653		0.17392	0.0545617		0.01159	0.000938618		0.04638	0.0075138	628	0.06957	0.0138037		0.03478	0.00487931		0.05797	0.0104995		0.03478	0.00487931		0.02319	0.00265653
	0.02319	0.00265653		0.2319	0.0840069		0.03478	0.00487931		0.11595	0.0297009	629	0.09276	0.0212522		0.08116	0.0173931		0.01159	0.000938618		0.11595	0.0297009		0.04638	0.0075138
	0.02319	0.00265653		0.08116	0.0173931		0.13914	0.0390429		0.13914	0.0390429	630	0.03478	0.00487931		0.08116	0.0173931		0.04638	0.0075138		0.06957	0.0138037		0.11595	0.0297009
	0.05797	0.0104995		0.09276	0.0212522		0.19711	0.0658304		0.04638	0.0075138	631	0.05797	0.0104995		0.06957	0.0138037		0.01159	0.000938618		0.10435	0.0253573		0.10435	0.0253573
	0.16233	0.0491996		0.04638	0.0075138		0.11595	0.0297009		0.04638	0.0075138	632	0.05797	0.0104995		0.03478	0.00487931		0.06957	0.0138037		0.04638	0.0075138		0.05797	0.0104995
	0.04638	0.0075138		0.16233	0.0491996		0.30147	0.124517		0.10435	0.0253573	633	0.24349	0.0903827		0.08116	0.0173931		0.04638	0.0075138		0.06957	0.0138037		0.20871	0.0717263
	0.10435	0.0253573		0.04638	0.0075138		0.2203	0.0777832		0.04638	0.0075138	634	0.06957	0.0138037		0.05797	0.0104995		0.04638	0.0075138		0.02319	0.00265653		0.13914	0.0390429
	0.13914	0.0390429		0.10435	0.0253573		0.06957	0.0138037		0.11595	0.0297009	635	0.08116	0.0173931		0.04638	0.0075138		0.04638	0.0075138		0.10435	0.0253573		0.05797	0.0104995
	0.12754	0.0342636		0.01159	0.000938618		0.13914	0.0390429		0.10435	0.0253573	636	0.08116	0.0173931		0.12754	0.0342636		0.01159	0.000938618		0.06957	0.0138037		0.04638	0.0075138
	0.03478	0.00487931		0.05797	0.0104995		0.10435	0.0253573		0.12754	0.0342636	637	0.16233	0.0491996		0.03478	0.00487931		0.04638	0.0075138		0.08116	0.0173931		0.01159	0.000938618
	0.04638	0.0075138		0.06957	0.0138037		0.10435	0.0253573		0.02319	0.00265653	638	0.06957	0.0138037		0.19711	0.0658304		0.04638	0.0075138		0.01159	0.000938618		0.2319	0.0840069
	0.04638	0.0075138		0.04638	0.0075138		0.11595	0.0297009		0.17392	0.0545617	639	0.09276	0.0212522		0.13914	0.0390429		0.06957	0.0138037		0.06957	0.0138037		0.06957	0.0138037
	0.12754	0.0342636		0.12754	0.0342636		0.09276	0.0212522		0.09276	0.0212522	640	0.09276	0.0212522		0.04638	0.0075138		0.02319	0.00265653		0.02319	0.00265653		0.08116	0.0173931
	0.04638	0.0075138		0.17392	0.0545617		0.08116	0.0173931		0.09276	0.0212522	641	0.02319	0.00265653		0.01159	0.000938618		0.02319	0.00265653		0.04638	0.0075138		0.01159	0.000938618
	0.09276	0.0212522		0.09276	0.0212522		0.06957	0.0138037		0.04638	0.0075138	642	0.09276	0.0212522		0.08116	0.0173931		0.10435	0.0253573		0.05797	0.0104995		0.10435	0.0253573
	0.12754	0.0342636		0.06957	0.0138037		0.04638	0.0075138		0.12754	0.0342636	643	0.17392	0.0545617		0.03478	0.00487931		0.08116	0.0173931		0.04638	0.0075138		0.08116	0.0173931
	0.01159	0.000938618		0.03478	0.00487931		0.12754	0.0342636		0.02319	0.00265653	644	0.04638	0.0075138		0.08116	0.0173931		0.09276	0.0212522		0.13914	0.0390429		0.04638	0.0075138
	0.04638	0.0075138		0.17392	0.0545617		0.04638	0.0075138		0.04638	0.0075138	645	0.02319	0.00265653		0.02319	0.00265653		0.13914	0.0390429		0.08116	0.0173931		0.13914	0.0390429
	0.03478	0.00487931		0.08116	0.0173931		0.04638	0.0075138		0.04638	0.0075138	646	0.03478	0.00487931		0.03478	0.00487931		0.08116	0.0173931		0.08116	0.0173931		0.01159	0.000938618
	0.04638	0.0075138		0.01159	0.000938618		0.11595	0.0297009		0.11595	0.0297009	647	0.15073	0.0440213		0.28987	0.1174		0.01159	0.000938618		0.04638	0.0075138		0.01159	0.000938618
	0.10435	0.0253573		0.02319	0.00265653		0.26668	0.103598		0.13914	0.0390429	648	0.08116	0.0173931		0.11595	0.0297009		0.08116	0.0173931		0.01159	0.000938618		0.09276	0.0212522
	0.04638	0.0075138		0.09276	0.0212522		0.13914	0.0390429		0.10435	0.0253573	649	0.02319	0.00265653		0.16233	0.0491996		0.12754	0.0342636		0.04638	0.0075138		0.04638	0.0075138
	0.01159	0.000938618		0.10435	0.0253573		0.17392	0.0545617		0.04638	0.0075138	650	0.08116	0.0173931		0.04638	0.0075138		0.04638	0.0075138		0.10435	0.0253573		0.01159	0.000938618
	0.05797	0.0104995		0.10435	0.0253573		0.01159	0.000938618		0.05797	0.0104995	651	0.05797	0.0104995		0.06957	0.0138037		0.03478	0.00487931		0.10435	0.0253573		0.04638	0.0075138
	0.02319	0.00265653		0.15073	0.0440213		0.02319	0.00265653		0.01159	0.000938618	652	0.08116	0.0173931		0.08116	0.0173931		0.10435	0.0253573		0.06957	0.0138037		0.05797	0.0104995
	0.03478	0.00487931		0.05797	0.0104995		0.30147	0.124517		0.04638	0.0075138	653	0.16233	0.0491996		0.08116	0.0173931		0.03478	0.00487931		0.04638	0.0075138		0.06957	0.0138037
	0.05797	0.0104995		0.08116	0.0173931		0.15073	0.0440213		0.24349	0.0903827	654	0.01159	0.000938618		0.02319	0.00265653		0.03478	0.00487931		0.05797	0.0104995		0.01159	0.000938618
	0.04638	0.0075138		0.11595	0.0297009		0.09276	0.0212522		0.11595	0.0297009	655	0.02319	0.00265653		0.04638	0.0075138		0.03478	0.00487931		0.08116	0.0173931		0.03478	0.00487931
	0.08116	0.0173931		0.10435	0.0253573		0.16233	0.0491996		0.01159	0.000938618	656	0.10435	0.0253573		0.10435	0.0253573		0.05797	0.0104995		0.02319	0.00265653		0.03478	0.00487931
	0.06957	0.0138037		0.03478	0.00487931		0.24349	0.0903827		0.10435	0.0253573	657	0.03478	0.00487931		0.02319	0.00265653		0.04638	0.0075138		0.08116	0.0173931		0.01159	0.000938618
	0.19711	0.0658304		0.08116	0.0173931		0.04638	0.0075138		0.10435	0.0253573	658	0.01159	0.000938618		0.06957	0.0138037		0.03478	0.00487931		0.10435	0.0253573		0.01159	0.000938618
	0.02319	0.00265653		0.08116	0.0173931		0.11595	0.0297009		0.12754	0.0342636	659	0.05797	0.0104995		0.08116	0.0173931		0.03478	0.00487931		0.05797	0.0104995		0.01159	0.000938618
	0.08116	0.0173931		0.04638	0.0075138		0.05797	0.0104995		0.12754	0.0342636	660	0.18552	0.0601104		0.08116	0.0173931		0.08116	0.0173931		0.04638	0.0075138		0.10435	0.0253573
	0.03478	0.00487931		0.06957	0.0138037		0.04638	0.0075138		0.03478	0.00487931	661	0.12754	0.0342636		0.09276	0.0212522		0.04638	0.0075138		0.06957	0.0138037		0.06957	0.0138037
	0.01159	0.000938618		0.19711	0.0658304		0.16233	0.0491996		0.11595	0.0297009	662	0.02319	0.00265653		0.11595	0.0297009		0.04638	0.0075138		0.06957	0.0138037		0.01159	0.000938618
	0.19711	0.0658304		0.05797	0.0104995		0.01159	0.000938618		0.01159	0.000938618	663	0.02319	0.00265653		0.11595	0.0297009		0.04638	0.0075138		0.02319	0.00265653		0.02319	0.00265653
	0.03478	0.00487931		0.17392	0.0545617		0.01159	0.000938618		0.09276	0.0212522	664	0.05797	0.0104995		0.03478	0.00487931		0.05797	0.0104995		0.02319	0.00265653		0.12754	0.0342636
	0.05797	0.0104995		0.08116	0.0173931		0.09276	0.0212522		0.12754	0.0342636	665	0.02319	0.00265653		0.03478	0.00487931		0.01159	0.000938618		0.08116	0.0173931		0.08116	0.0173931
	0.02319	0.00265653		0.08116	0.0173931		0.24349	0.0903827		0.03478	0.00487931	666	0.08116	0.0173931		0.06957	0.0138037		0.04638	0.0075138		0.12754	0.0342636		0.09276	0.0212522
	0.04638	0.0075138		0.02319	0.00265653		0.34785	0.154331		0.11595	0.0297009	667	0.09276	0.0212522		0.12754	0.0342636		0.02319	0.00265653		0.05797	0.0104995		0.09276	0.0212522
	0.06957	0.0138037		0.06957	0.0138037		0.09276	0.0212522		0.05797	0.0104995	668	0.03478	0.00487931		0.05797	0.0104995		0.06957	0.0138037		0.03478	0.00487931		0.02319	0.00265653
	0.03478	0.00487931		0.32466	0.139158		0.01159	0.000938618		0.05797	0.0104995	669	0.04638	0.0075138		0.03478	0.00487931		0.04638	0.0075138		0.06957	0.0138037		0.08116	0.0173931
	0.13914	0.0390429		0.08116	0.0173931		0.08116	0.0173931		0.04638	0.0075138	670	0.01159	0.000938618		0.01159	0.000938618		0.02319	0.00265653		0.04638	0.0075138		0.13914	0.0390429
	0.15073	0.0440213		0.04638	0.0075138		0.13914	0.0390429		0.04638	0.0075138	671	0.08116	0.0173931		0.03478	0.00487931		0.06957	0.0138037		0.10435	0.0253573		0.02319	0.00265653
	0.06957	0.0138037		0.05797	0.0104995		0.09276	0.0212522		0.06957	0.0138037	672	0.02319	0.00265653		0.01159	0.000938618		0.02319	0.00265653		0.03478	0.00487931		0.04638	0.0075138
	0.03478	0.00487931		0.15073	0.0440213		0.24349	0.0903827		0.08116	0.0173931	673	0.04638	0.0075138		0.01159	0.000938618		0.05797	0.0104995		0.08116	0.0173931		0.06957	0.0138037
	0.17392	0.0545617		0.04638	0.0075138		0.11595	0.0297009		0.04638	0.0075138	674	0.11595	0.0297009		0.02319	0.00265653		0.05797	0.0104995		0.04638	0.0075138		0.15073	0.0440213
	0.06957	0.0138037		0.06957	0.0138037		0.11595	0.0297009		0.12754	0.0342636	675	0.02319	0.00265653		0.04638	0.0075138		0.02319	0.00265653		0.01159	0.000938618		0.04638	0.0075138
	0.05797	0.0104995		0.19711	0.0658304		0.09276	0.0212522		0.12754	0.0342636	676	0.06957	0.0138037		0.04638	0.0075138		0.01159	0.000938618		0.05797	0.0104995		0.05797	0.0104995
	0.05797	0.0104995		0.09276	0.0212522		0.08116	0.0173931		0.12754	0.0342636	677	0.11595	0.0297009		0.01159	0.000938618		0.09276	0.0212522		0.05797	0.0104995		0.02319	0.00265653
	0.08116	0.0173931		0.02319	0.00265653		0.06957	0.0138037		0.13914	0.0390429	678	0.01159	0.000938618		0.01159	0.000938618		0.03478	0.00487931		0.17392	0.0545617		0.11595	0.0297009
	0.04638	0.0075138		0.13914	0.0390429		0.11595	0.0297009		0.10435	0.0253573	679	0.05797	0.0104995		0.03478	0.00487931		0.02319	0.00265653		0.04638	0.0075138		0.08116	0.0173931
	0.52177	0.283519		0.18552	0.0601104		0.03478	0.00487931		0.01159	0.000938618	680	0.03478	0.00487931		0.01159	0.000938618		0.13914	0.0390429		0.03478	0.00487931		0.03478	0.00487931
	0.19711	0.0658304		0.03478	0.00487931		0.11595	0.0297009		0.03478	0.00487931	681	0.04638	0.0075138		0.08116	0.0173931		0.10435	0.0253573		0.01159	0.000938618		0.02319	0.00265653
	0.18552	0.0601104		0.04638	0.0075138		0.15073	0.0440213		0.10435	0.0253573	682	0.06957	0.0138037		0.04638	0.0075138		0.08116	0.0173931		0.04638	0.0075138		0.02319	0.00265653
	0.11595	0.0297009		0.03478	0.00487931		0.11595	0.0297009		0.06957	0.0138037	683	0.04638	0.0075138		0.04638	0.0075138		0.02319	0.00265653		0.06957	0.0138037		0.03478	0.00487931
	0.04638	0.0075138		0.01159	0.000938618		0.2319	0.0840069		0.08116	0.0173931	684	0.04638	0.0075138		0.05797	0.0104995		0.02319	0.00265653		0.04638	0.0075138		0.06957	0.0138037
	0.09276	0.0212522		0.02319	0.00265653		0.04638	0.0075138		0.12754	0.0342636	685	0.02319	0.00265653		0.03478	0.00487931		0.09276	0.0212522		0.08116	0.0173931		0.13914	0.0390429
	0.01159	0.000938618		0.08116	0.0173931		0.01159	0.000938618		0.16233	0.0491996	686	0.10435	0.0253573		0.05797	0.0104995		0.06957	0.0138037		0.02319	0.00265653		0.01159	0.000938618
	0.09276	0.0212522		0.18552	0.0601104		0.09276	0.0212522		0.09276	0.0212522	687	0.11595	0.0297009		0.02319	0.00265653		0.08116	0.0173931		0.04638	0.0075138		0.15073	0.0440213
	0.02319	0.00265653		0.03478	0.00487931		0.02319	0.00265653		0.20871	0.0717263	688	0.03478	0.00487931		0.11595	0.0297009		0.11595	0.0297009		0.08116	0.0173931		0.13914	0.0390429
	0.2319	0.0840069		0.15073	0.0440213		0.09276	0.0212522		0.09276	0.0212522	689	0.11595	0.0297009		0.01159	0.000938618		0.04638	0.0075138		0.03478	0.00487931		0.08116	0.0173931
	0.11595	0.0297009		0.08116	0.0173931		0.04638	0.0075138		0.16233	0.0491996	690	0.05797	0.0104995		0.02319	0.00265653		0.01159	0.000938618		0.08116	0.0173931		0.02319	0.00265653
	0.03478	0.00487931		0.13914	0.0390429		0.09276	0.0212522		0.06957	0.0138037	691	0.04638	0.0075138		0.05797	0.0104995		0.02319	0.00265653		0.08116	0.0173931		0.03478	0.00487931
	0.11595	0.0297009		0.06957	0.0138037		0.13914	0.0390429		0.10435	0.0253573	692	0.06957	0.0138037		0.03478	0.00487931		0.06957	0.0138037		0.06957	0.0138037		0.04638	0.0075138
	0.05797	0.0104995		0.09276	0.0212522		0.18552	0.0601104		0.13914	0.0390429	693	0.06957	0.0138037		0.01159	0.000938618		0.03478	0.00487931		0.13914	0.0390429		0.13914	0.0390429
	0.15073	0.0440213		0.09276	0.0212522		0.02319	0.00265653		0.11595	0.0297009	694	0.04638	0.0075138		0.12754	0.0342636		0.04638	0.0075138		0.12754	0.0342636		0.08116	0.0173931
	0.04638	0.0075138		0.11595	0.0297009		0.17392	0.0545617		0.05797	0.0104995	695	0.02319	0.00265653		0.01159	0.000938618		0.09276	0.0212522		0.10435	0.0253573		0.03478	0.00487931
	0.09276	0.0212522		0.19711	0.0658304		0.06957	0.0138037		0.10435	0.0253573	696	0.08116	0.0173931		0.06957	0.0138037		0.08116	0.0173931		0.04638	0.0075138		0.06957	0.0138037
	0.12754	0.0342636		0.11595	0.0297009		0.01159	0.000938618		0.08116	0.0173931	697	0.10435	0.0253573		0.01159	0.000938618		0.01159	0.000938618		0.06957	0.0138037		0.10435	0.0253573
	0.06957	0.0138037		0.15073	0.0440213		0.04638	0.0075138		0.06957	0.0138037	698	0.12754	0.0342636		0.01159	0.000938618		0.04638	0.0075138		0.02319	0.00265653		0.05797	0.0104995
	0.13914	0.0390429		0.20871	0.0717263		0.09276	0.0212522		0.05797	0.0104995	699	0.03478	0.00487931		0.09276	0.0212522		0.02319	0.00265653		0.04638	0.0075138		0.04638	0.0075138
	0.09276	0.0212522		0.13914	0.0390429		0.03478	0.00487931		0.05797	0.0104995	700	0.02319	0.00265653		0.02319	0.00265653		0.04638	0.0075138		0.06957	0.0138037		0.02319	0.00265653
	0.11595	0.0297009		0.25509	0.0969179		0.12754	0.0342636		0.08116	0.0173931	701	0.08116	0.0173931		0.11595	0.0297009		0.05797	0.0104995		0.13914	0.0390429		0.10435	0.0253573
	0.12754	0.0342636		0.03478	0.00487931		0.08116	0.0173931		0.09276	0.0212522	702	0.01159	0.000938618		0.02319	0.00265653		0.09276	0.0212522		0.13914	0.0390429		0.10435	0.0253573
	0.26668	0.103598		0.06957	0.0138037		0.15073	0.0440213		0.04638	0.0075138	703	0.04638	0.0075138		0.10435	0.0253573		0.04638	0.0075138		0.03478	0.00487931		0.04638	0.0075138
	0.04638	0.0075138		0.02319	0.00265653		0.17392	0.0545617		0.01159	0.000938618	704	0.02319	0.00265653		0.04638	0.0075138		0.05797	0.0104995		0.04638	0.0075138		0.04638	0.0075138
	0.05797	0.0104995		0.05797	0.0104995		0.19711	0.0658304		0.03478	0.00487931	705	0.03478	0.00487931		0.06957	0.0138037		0.04638	0.0075138		0.08116	0.0173931		0.04638	0.0075138
	0.19711	0.0658304		0.15073	0.0440213		0.15073	0.0440213		0.08116	0.0173931	706	0.01159	0.000938618		0.09276	0.0212522		0.04638	0.0075138		0.09276	0.0212522		0.09276	0.0212522
	0.16233	0.0491996		0.09276	0.0212522		0.09276	0.0212522		0.05797	0.0104995	707	0.05797	0.0104995		0.03478	0.00487931		0.02319	0.00265653		0.10435	0.0253573		0.08116	0.0173931
	0.05797	0.0104995		0.05797	0.0104995		0.08116	0.0173931		0.09276	0.0212522	708	0.01159	0.000938618		0.08116	0.0173931		0.01159	0.000938618		0.01159	0.000938618		0.06957	0.0138037
	0.01159	0.000938618		0.11595	0.0297009		0.04638	0.0075138		0.12754	0.0342636	709	0.08116	0.0173931		0.04638	0.0075138		0.04638	0.0075138		0.03478	0.00487931		0.04638	0.0075138
	0.02319	0.00265653		0.13914	0.0390429		0.04638	0.0075138		0.06957	0.0138037	710	0.17392	0.0545617		0.09276	0.0212522		0.06957	0.0138037		0.05797	0.0104995		0.01159	0.000938618
	0.05797	0.0104995		0.11595	0.0297009		0.13914	0.0390429		0.05797	0.0104995	711	0.04638	0.0075138		0.09276	0.0212522		0.10435	0.0253573		0.03478	0.00487931		0.06957	0.0138037
	0.02319	0.00265653		0.04638	0.0075138		0.16233	0.0491996		0.11595	0.0297009	712	0.08116	0.0173931		0.10435	0.0253573		0.04638	0.0075138		0.04638	0.0075138		0.15073	0.0440213
	0.01159	0.000938618		0.08116	0.0173931		0.06957	0.0138037		0.09276	0.0212522	713	0.08116	0.0173931		0.01159	0.000938618		0.06957	0.0138037		0.09276	0.0212522		0.06957	0.0138037
	0.10435	0.0253573		0.08116	0.0173931		0.04638	0.0075138		0.05797	0.0104995	714	0.02319	0.00265653		0.08116	0.0173931		0.06957	0.0138037		0.04638	0.0075138		0.03478	0.00487931
	0.30147	0.124517		0.02319	0.00265653		0.13914	0.0390429		0.09276	0.0212522	715	0.06957	0.0138037		0.09276	0.0212522		0.08116	0.0173931		0.05797	0.0104995		0.04638	0.0075138
	0.09276	0.0212522		0.10435	0.0253573		0.13914	0.0390429		0.01159	0.000938618	716	0.11595	0.0297009		0.01159	0.000938618		0.02319	0.00265653		0.17392	0.0545617		0.04638	0.0075138
	0.15073	0.0440213		0.11595	0.0297009		0.08116	0.0173931		0.09276	0.0212522	717	0.08116	0.0173931		0.10435	0.0253573		0.05797	0.0104995		0.04638	0.0075138		0.03478	0.00487931
	0.15073	0.0440213		0.09276	0.0212522		0.08116	0.0173931		0.05797	0.0104995	718	0.08116	0.0173931		0.04638	0.0075138		0.03478	0.00487931		0.05797	0.0104995		0.04638	0.0075138
	0.04638	0.0075138		0.10435	0.0253573		0.01159	0.000938618		0.04638	0.0075138	719	0.01159	0.000938618		0.04638	0.0075138		0.04638	0.0075138		0.05797	0.0104995		0.09276	0.0212522
	0.12754	0.0342636		0.08116	0.0173931		0.02319	0.00265653		0.11595	0.0297009	720	0.01159	0.000938618		0.08116	0.0173931		0.02319	0.00265653		0.04638	0.0075138		0.02319	0.00265653
	0.10435	0.0253573		0.11595	0.0297009		0.2203	0.0777832		0.17392	0.0545617	721	0.04638	0.0075138		0.04638	0.0075138		0.02319	0.00265653		0.01159	0.000938618		0.08116	0.0173931
	0.11595	0.0297009		0.12754	0.0342636		0.04638	0.0075138		0.08116	0.0173931	722	0.13914	0.0390429		0.06957	0.0138037		0.02319	0.00265653		0.11595	0.0297009		0.03478	0.00487931
	0.01159	0.000938618		0.03478	0.00487931		0.02319	0.00265653		0.06957	0.0138037	723	0.04638	0.0075138		0.04638	0.0075138		0.03478	0.00487931		0.06957	0.0138037		0.06957	0.0138037
	0.06957	0.0138037		0.06957	0.0138037		0.08116	0.0173931		0.01159	0.000938618	724	0.08116	0.0173931		0.01159	0.000938618		0.02319	0.00265653		0.09276	0.0212522		0.03478	0.00487931
	0.11595	0.0297009		0.16233	0.0491996		0.17392	0.0545617		0.03478	0.00487931	725	0.06957	0.0138037		0.03478	0.00487931		0.03478	0.00487931		0.03478	0.00487931		0.10435	0.0253573
	0.02319	0.00265653		0.01159	0.000938618		0.08116	0.0173931		0.08116	0.0173931	726	0.11595	0.0297009		0.06957	0.0138037		0.02319	0.00265653		0.02319	0.00265653		0.04638	0.0075138
	0.08116	0.0173931		0.04638	0.0075138		0.10435	0.0253573		0.02319	0.00265653	727	0.08116	0.0173931		0.08116	0.0173931		0.05797	0.0104995		0.06957	0.0138037		0.13914	0.0390429
	0.09276	0.0212522		0.04638	0.0075138		0.15073	0.0440213		0.12754	0.0342636	728	0.09276	0.0212522		0.04638	0.0075138		0.02319	0.00265653		0.02319	0.00265653		0.10435	0.0253573
	0.06957	0.0138037		0.08116	0.0173931		0.15073	0.0440213		0.03478	0.00487931	729	0.15073	0.0440213		0.03478	0.00487931		0.06957	0.0138037		0.06957	0.0138037		0.02319	0.00265653
	0.04638	0.0075138		0.19711	0.0658304		0.03478	0.00487931		0.09276	0.0212522	730	0.09276	0.0212522		0.02319	0.00265653		0.08116	0.0173931		0.01159	0.000938618		0.01159	0.000938618
	0.01159	0.000938618		0.27828	0.11043		0.25509	0.0969179		0.03478	0.00487931	731	0.06957	0.0138037		0.09276	0.0212522		0.01159	0.000938618		0.11595	0.0297009		0.06957	0.0138037
	0.08116	0.0173931		0.09276	0.0212522		0.16233	0.0491996		0.12754	0.0342636	732	0.08116	0.0173931		0.05797	0.0104995		0.04638	0.0075138		0.02319	0.00265653		0.17392	0.0545617
	0.11595	0.0297009		0.09276	0.0212522		0.03478	0.00487931		0.01159	0.000938618	733	0.03478	0.00487931		0.01159	0.000938618		0.13914	0.0390429		0.04638	0.0075138		0.05797	0.0104995
	0.04638	0.0075138		0.04638	0.0075138		0.10435	0.0253573		0.08116	0.0173931	734	0.01159	0.000938618		0.03478	0.00487931		0.08116	0.0173931		0.04638	0.0075138		0.01159	0.000938618
	0.02319	0.00265653		0.01159	0.000938618		0.04638	0.0075138		0.04638	0.0075138	735	0.01159	0.000938618		0.04638	0.0075138		0.01159	0.000938618		0.02319	0.00265653		0.11595	0.0297009
	0.03478	0.00487931		0.03478	0.00487931		0.13914	0.0390429		0.02319	0.00265653	736	0.01159	0.000938618		0.09276	0.0212522		0.09276	0.0212522		0.02319	0.00265653		0.10435	0.0253573
	0.03478	0.00487931		0.08116	0.0173931		0.02319	0.00265653		0.02319	0.00265653	737	0.13914	0.0390429		0.03478	0.00487931		0.01159	0.000938618		0.08116	0.0173931		0.03478	0.00487931
	0.09276	0.0212522		0.05797	0.0104995		0.06957	0.0138037		0.09276	0.0212522	738	0.04638	0.0075138		0.02319	0.00265653		0.08116	0.0173931		0.08116	0.0173931		0.09276	0.0212522
	0.05797	0.0104995		0.11595	0.0297009		0.2319	0.0840069		0.09276	0.0212522	739	0.12754	0.0342636		0.04638	0.0075138		0.09276	0.0212522		0.08116	0.0173931		0.01159	0.000938618
	0.12754	0.0342636		0.17392	0.0545617		0.16233	0.0491996		0.06957	0.0138037	740	0.08116	0.0173931		0.01159	0.000938618		0.04638	0.0075138		0.01159	0.000938618		0.08116	0.0173931
	0.13914	0.0390429		0.06957	0.0138037		0.03478	0.00487931		0.08116	0.0173931	741	0.04638	0.0075138		0.04638	0.0075138		0.10435	0.0253573		0.05797	0.0104995		0.02319	0.00265653
	0.01159	0.000938618		0.15073	0.0440213		0.04638	0.0075138		0.03478	0.00487931	742	0.06957	0.0138037		0.01159	0.000938618		0.09276	0.0212522		0.01159	0.000938618		0.05797	0.0104995
	0.03478	0.00487931		0.12754	0.0342636		0.05797	0.0104995		0.04638	0.0075138	743	0.06957	0.0138037		0.05797	0.0104995		0.01159	0.000938618		0.04638	0.0075138		0.03478	0.00487931
	0.11595	0.0297009		0.04638	0.0075138		0.16233	0.0491996		0.13914	0.0390429	744	0.03478	0.00487931		0.09276	0.0212522		0.01159	0.000938618		0.02319	0.00265653		0.04638	0.0075138
	0.12754	0.0342636		0.01159	0.000938618		0.04638	0.0075138		0.19711	0.0658304	745	0.02319	0.00265653		0.04638	0.0075138		0.02319	0.00265653		0.01159	0.000938618		0.12754	0.0342636
	0.08116	0.0173931		0.04638	0.0075138		0.10435	0.0253573		0.03478	0.00487931	746	0.08116	0.0173931		0.10435	0.0253573		0.09276	0.0212522		0.13914	0.0390429		0.06957	0.0138037
	0.05797	0.0104995		0.04638	0.0075138		0.17392	0.0545617		0.12754	0.0342636	747	0.06957	0.0138037		0.05797	0.0104995		0.02319	0.00265653		0.04638	0.0075138		0.04638	0.0075138
	0.13914	0.0390429		0.06957	0.0138037		0.28987	0.1174		0.11595	0.0297009	748	0.15073	0.0440213		0.11595	0.0297009		0.12754	0.0342636		0.03478	0.00487931		0.04638	0.0075138
	0.09276	0.0212522		0.01159	0.000938618		0.17392	0.0545617		0.10435	0.0253573	749	0.11595	0.0297009		0.09276	0.0212522		0.10435	0.0253573		0.04638	0.0075138		0.04638	0.0075138
	0.06957	0.0138037		0.01159	0.000938618		0.03478	0.00487931		0.05797	0.0104995	750	0.04638	0.0075138		0.06957	0.0138037		0.06957	0.0138037		0.06957	0.0138037		0.03478	0.00487931
	0.05797	0.0104995		0.08116	0.0173931		0.33625	0.146675		0.06957	0.0138037	751	0.04638	0.0075138		0.02319	0.00265653		0.04638	0.0075138		0.04638	0.0075138		0.01159	0.000938618
	0.13914	0.0390429		0.05797	0.0104995		0.17392	0.0545617		0.06957	0.0138037	752	0.03478	0.00487931		0.04638	0.0075138		0.16233	0.0491996		0.05797	0.0104995		0.01159	0.000938618
	0.05797	0.0104995		0.17392	0.0545617		0.02319	0.00265653		0.02319	0.00265653	753	0.12754	0.0342636		0.04638	0.0075138		0.04638	0.0075138		0.04638	0.0075138		0.10435	0.0253573
	0.01159	0.000938618		0.02319	0.00265653		0.09276	0.0212522		0.04638	0.0075138	754	0.05797	0.0104995		0.13914	0.0390429		0.11595	0.0297009		0.04638	0.0075138		0.01159	0.000938618
	0.01159	0.000938618		0.11595	0.0297009		0.12754	0.0342636		0.04638	0.0075138	755	0.09276	0.0212522		0.04638	0.0075138		0.10435	0.0253573		0.16233	0.0491996		0.06957	0.0138037
	0.06957	0.0138037		0.10435	0.0253573		0.01159	0.000938618		0.09276	0.0212522	756	0.05797	0.0104995		0.02319	0.00265653		0.01159	0.000938618		0.12754	0.0342636		0.08116	0.0173931
	0.04638	0.0075138		0.09276	0.0212522		0.06957	0.0138037		0.04638	0.0075138	757	0.19711	0.0658304		0.04638	0.0075138		0.02319	0.00265653		0.02319	0.00265653		0.09276	0.0212522
	0.08116	0.0173931		0.02319	0.00265653		0.24349	0.0903827		0.05797	0.0104995	758	0.01159	0.000938618		0.06957	0.0138037		0.15073	0.0440213		0.05797	0.0104995		0.05797	0.0104995
	0.04638	0.0075138		0.01159	0.000938618		0.04638	0.0075138		0.09276	0.0212522	759	0.02319	0.00265653		0.06957	0.0138037		0.12754	0.0342636		0.11595	0.0297009		0.13914	0.0390429
	0.08116	0.0173931		0.05797	0.0104995		0.10435	0.0253573		0.01159	0.000938618	760	0.13914	0.0390429		0.01159	0.000938618		0.09276	0.0212522		0.05797	0.0104995		0.04638	0.0075138
	0.02319	0.00265653		0.08116	0.0173931		0.05797	0.0104995		0.08116	0.0173931	761	0.04638	0.0075138		0.03478	0.00487931		0.10435	0.0253573		0.02319	0.00265653		0.06957	0.0138037
	0.11595	0.0297009		0.02319	0.00265653		0.10435	0.0253573		0.01159	0.000938618	762	0.12754	0.0342636		0.16233	0.0491996		0.04638	0.0075138		0.06957	0.0138037		0.05797	0.0104995
	0.24349	0.0903827		0.04638	0.0075138		0.15073	0.0440213		0.02319	0.00265653	763	0.06957	0.0138037		0.04638	0.0075138		0.01159	0.000938618		0.06957	0.0138037		0.13914	0.0390429
	0.04638	0.0075138		0.01159	0.000938618		0.03478	0.00487931		0.08116	0.0173931	764	0.04638	0.0075138		0.03478	0.00487931		0.05797	0.0104995		0.11595	0.0297009		0.03478	0.00487931
	0.09276	0.0212522		0.08116	0.0173931		0.13914	0.0390429		0.09276	0.0212522	765	0.03478	0.00487931		0.05797	0.0104995		0.08116	0.0173931		0.24349	0.0903827		0.04638	0.0075138
	0.02319	0.00265653		0.10435	0.0253573		0.09276	0.0212522		0.02319	0.00265653	766	0.13914	0.0390429		0.04638	0.0075138		0.01159	0.000938618		0.05797	0.0104995		0.01159	0.000938618
	0.03478	0.00487931		0.04638	0.0075138		0.31306	0.131767		0.08116	0.0173931	767	0.01159	0.000938618		0.05797	0.0104995		0.06957	0.0138037		0.05797	0.0104995		0.01159	0.000938618
	0.04638	0.0075138		0.02319	0.00265653		0.12754	0.0342636		0.01159	0.000938618	768	0.09276	0.0212522		0.03478	0.00487931		0.04638	0.0075138		0.09276	0.0212522		0.02319	0.00265653
	0.04638	0.0075138		0.18552	0.0601104		0.08116	0.0173931		0.04638	0.0075138	769	0.08116	0.0173931		0.02319	0.00265653		0.02319	0.00265653		0.06957	0.0138037		0.12754	0.0342636
	0.08116	0.0173931		0.04638	0.0075138		0.16233	0.0491996		0.01159	0.000938618	770	0.06957	0.0138037		0.05797	0.0104995		0.03478	0.00487931		0.04638	0.0075138		0.04638	0.0075138
	0.01159	0.000938618		0.05797	0.0104995		0.01159	0.000938618		0.16233	0.0491996	771	0.04638	0.0075138		0.06957	0.0138037		0.02319	0.00265653		0.03478	0.00487931		0.08116	0.0173931
	0.28987	0.1174		0.01159	0.000938618		0.16233	0.0491996		0.01159	0.000938618	772	0.04638	0.0075138		0.13914	0.0390429		0.08116	0.0173931		0.08116	0.0173931		0.09276	0.0212522
	0.05797	0.0104995		0.09276	0.0212522		0.08116	0.0173931		0.09276	0.0212522	773	0.01159	0.000938618		0.05797	0.0104995		0.10435	0.0253573		0.05797	0.0104995		0.08116	0.0173931
	0.16233	0.0491996		0.10435	0.0253573		0.06957	0.0138037		0.02319	0.00265653	774	0.03478	0.00487931		0.03478	0.00487931		0.03478	0.00487931		0.04638	0.0075138		0.09276	0.0212522
	0.08116	0.0173931		0.06957	0.0138037		0.15073	0.0440213		0.10435	0.0253573	775	0.11595	0.0297009		0.04638	0.0075138		0.02319	0.00265653		0.05797	0.0104995		0.17392	0.0545617
	0.08116	0.0173931		0.09276	0.0212522		0.09276	0.0212522		0.15073	0.0440213	776	0.04638	0.0075138		0.02319	0.00265653		0.12754	0.0342636		0.09276	0.0212522		0.03478	0.00487931
	0.02319	0.00265653		0.01159	0.000938618		0.16233	0.0491996		0.08116	0.0173931	777	0.17392	0.0545617		0.04638	0.0075138		0.11595	0.0297009		0.02319	0.00265653		0.16233	0.0491996
	0.04638	0.0075138		0.05797	0.0104995		0.13914	0.0390429		0.08116	0.0173931	778	0.05797	0.0104995		0.08116	0.0173931		0.02319	0.00265653		0.08116	0.0173931		0.05797	0.0104995
	0.02319	0.00265653		0.02319	0.00265653		0.01159	0.000938618		0.09276	0.0212522	779	0.09276	0.0212522		0.08116	0.0173931		0.01159	0.000938618		0.02319	0.00265653		0.08116	0.0173931
	0.15073	0.0440213		0.10435	0.0253573		0.02319	0.00265653		0.09276	0.0212522	780	0.05797	0.0104995		0.03478	0.00487931		0.05797	0.0104995		0.01159	0.000938618		0.09276	0.0212522
	0.13914	0.0390429		0.16233	0.0491996		0.10435	0.0253573		0.03478	0.00487931	781	0.09276	0.0212522		0.08116	0.0173931		0.10435	0.0253573		0.01159	0.000938618		0.02319	0.00265653
	0.01159	0.000938618		0.08116	0.0173931		0.33625	0.146675		0.04638	0.0075138	782	0.15073	0.0440213		0.01159	0.000938618		0.03478	0.00487931		0.03478	0.00487931		0.06957	0.0138037
	0.02319	0.00265653		0.09276	0.0212522		0.17392	0.0545617		0.08116	0.0173931	783	0.04638	0.0075138		0.10435	0.0253573		0.04638	0.0075138		0.01159	0.000938618		0.04638	0.0075138
	0.02319	0.00265653		0.26668	0.103598		0.15073	0.0440213		0.02319	0.00265653	784	0.15073	0.0440213		0.08116	0.0173931		0.01159	0.000938618		0.02319	0.00265653		0.10435	0.0253573
	0.02319	0.00265653		0.09276	0.0212522		0.04638	0.0075138		0.06957	0.0138037	785	0.04638	0.0075138		0.04638	0.0075138		0.13914	0.0390429		0.08116	0.0173931		0.08116	0.0173931
	0.04638	0.0075138		0.05797	0.0104995		0.08116	0.0173931		0.02319	0.00265653	786	0.08116	0.0173931		0.05797	0.0104995		0.04638	0.0075138		0.02319	0.00265653		0.13914	0.0390429
	0.08116	0.0173931		0.06957	0.0138037		0.03478	0.00487931		0.08116	0.0173931	787	0.08116	0.0173931		0.04638	0.0075138		0.01159	0.000938618		0.06957	0.0138037		0.10435	0.0253573
	0.12754	0.0342636		0.18552	0.0601104		0.05797	0.0104995		0.08116	0.0173931	788	0.04638	0.0075138		0.03478	0.00487931		0.03478	0.00487931		0.04638	0.0075138		0.06957	0.0138037
	0.11595	0.0297009		0.06957	0.0138037		0.04638	0.0075138		0.09276	0.0212522	789	0.06957	0.0138037		0.08116	0.0173931		0.01159	0.000938618		0.06957	0.0138037		0.03478	0.00487931
	0.06957	0.0138037		0.17392	0.0545617		0.04638	0.0075138		0.02319	0.00265653	790	0.02319	0.00265653		0.08116	0.0173931		0.04638	0.0075138		0.01159	0.000938618		0.03478	0.00487931
	0.13914	0.0390429		0.01159	0.000938618		0.08116	0.0173931		0.01159	0.000938618	791	0.06957	0.0138037		0.03478	0.00487931		0.04638	0.0075138		0.18552	0.0601104		0.01159	0.000938618
	0.02319	0.00265653		0.04638	0.0075138		0.13914	0.0390429		0.04638	0.0075138	792	0.08116	0.0173931		0.02319	0.00265653		0.04638	0.0075138		0.09276	0.0212522		0.04638	0.0075138
	0.04638	0.0075138		0.04638	0.0075138		0.11595	0.0297009		0.09276	0.0212522	793	0.02319	0.00265653		0.01159	0.000938618		0.02319	0.00265653		0.05797	0.0104995		0.08116	0.0173931
	0.12754	0.0342636		0.04638	0.0075138		0.02319	0.00265653		0.09276	0.0212522	794	0.03478	0.00487931		0.11595	0.0297009		0.01159	0.000938618		0.13914	0.0390429		0.05797	0.0104995
	0.06957	0.0138037		0.13914	0.0390429		0.09276	0.0212522		0.01159	0.000938618	795	0.02319	0.00265653		0.08116	0.0173931		0.03478	0.00487931		0.04638	0.0075138		0.08116	0.0173931
	0.13914	0.0390429		0.2203	0.0777832		0.04638	0.0075138		0.04638	0.0075138	796	0.06957	0.0138037		0.13914	0.0390429		0.05797	0.0104995		0.04638	0.0075138		0.09276	0.0212522
	0.16233	0.0491996		0.01159	0.000938618		0.32466	0.139158		0.15073	0.0440213	797	0.05797	0.0104995		0.15073	0.0440213		0.02319	0.00265653		0.01159	0.000938618		0.08116	0.0173931
	0.08116	0.0173931		0.01159	0.000938618		0.02319	0.00265653		0.01159	0.000938618	798	0.05797	0.0104995		0.05797	0.0104995		0.01159	0.000938618		0.10435	0.0253573		0.09276	0.0212522
	0.04638	0.0075138		0.08116	0.0173931		0.06957	0.0138037		0.04638	0.0075138	799	0.08116	0.0173931		0.09276	0.0212522		0.13914	0.0390429		0.08116	0.0173931		0.05797	0.0104995
	0.01159	0.000938618		0.04638	0.0075138		0.03478	0.00487931		0.02319	0.00265653	800	0.09276	0.0212522		0.01159	0.000938618		0.09276	0.0212522		0.05797	0.0104995		0.09276	0.0212522
	0.13914	0.0390429		0.2203	0.0777832		0.08116	0.0173931		0.08116	0.0173931	801	0.05797	0.0104995		0.03478	0.00487931		0.08116	0.0173931		0.05797	0.0104995		0.09276	0.0212522
	0.02319	0.00265653		0.09276	0.0212522		0.2319	0.0840069		0.02319	0.00265653	802	0.05797	0.0104995		0.01159	0.000938618		0.02319	0.00265653		0.06957	0.0138037		0.06957	0.0138037
	0.12754	0.0342636		0.13914	0.0390429		0.04638	0.0075138		0.05797	0.0104995	803	0.09276	0.0212522		0.06957	0.0138037		0.03478	0.00487931		0.10435	0.0253573		0.08116	0.0173931
	0.03478	0.00487931		0.19711	0.0658304		0.12754	0.0342636		0.01159	0.000938618	804	0.06957	0.0138037		0.09276	0.0212522		0.03478	0.00487931		0.10435	0.0253573		0.08116	0.0173931
	0.13914	0.0390429		0.02319	0.00265653		0.15073	0.0440213		0.01159	0.000938618	805	0.17392	0.0545617		0.03478	0.00487931		0.04638	0.0075138		0.04638	0.0075138		0.05797	0.0104995
	0.04638	0.0075138		0.01159	0.000938618		0.03478	0.00487931		0.05797	0.0104995	806	0.13914	0.0390429		0.04638	0.0075138		0.05797	0.0104995		0.05797	0.0104995		0.04638	0.0075138
	0.09276	0.0212522		0.02319	0.00265653		0.09276	0.0212522		0.05797	0.0104995	807	0.05797	0.0104995		0.2319	0.0840069		0.04638	0.0075138		0.11595	0.0297009		0.08116	0.0173931
	0.16233	0.0491996		0.13914	0.0390429		0.01159	0.000938618		0.01159	0.000938618	808	0.04638	0.0075138		0.04638	0.0075138		0.09276	0.0212522		0.08116	0.0173931		0.04638	0.0075138
	0.08116	0.0173931		0.04638	0.0075138		0.02319	0.00265653		0.04638	0.0075138	809	0.01159	0.000938618		0.04638	0.0075138		0.04638	0.0075138		0.01159	0.000938618		0.09276	0.0212522
	0.10435	0.0253573		0.19711	0.0658304		0.16233	0.0491996		0.11595	0.0297009	810	0.08116	0.0173931		0.02319	0.00265653		0.04638	0.0075138		0.03478	0.00487931		0.02319	0.00265653
	0.20871	0.0717263		0.06957	0.0138037		0.03478	0.00487931		0.11595	0.0297009	811	0.02319	0.00265653		0.05797	0.0104995		0.08116	0.0173931		0.04638	0.0075138		0.10435	0.0253573
	0.16233	0.0491996		0.08116	0.0173931		0.03478	0.00487931		0.01159	0.000938618	812	0.05797	0.0104995		0.08116	0.0173931		0.04638	0.0075138		0.02319	0.00265653		0.02319	0.00265653
	0.06957	0.0138037		0.15073	0.0440213		0.2203	0.0777832		0.08116	0.0173931	813	0.11595	0.0297009		0.10435	0.0253573		0.11595	0.0297009		0.02319	0.00265653		0.03478	0.00487931
	0.09276	0.0212522		0.09276	0.0212522		0.04638	0.0075138		0.08116	0.0173931	814	0.04638	0.0075138		0.04638	0.0075138		0.08116	0.0173931		0.02319	0.00265653		0.09276	0.0212522
	0.03478	0.00487931		0.02319	0.00265653		0.04638	0.0075138		0.02319	0.00265653	815	0.13914	0.0390429		0.09276	0.0212522		0.06957	0.0138037		0.04638	0.0075138		0.08116	0.0173931
	0.01159	0.000938618		0.2203	0.0777832		0.04638	0.0075138		0.11595	0.0297009	816	0.24349	0.0903827		0.05797	0.0104995		0.10435	0.0253573		0.18552	0.0601104		0.05797	0.0104995
	0.16233	0.0491996		0.09276	0.0212522		0.02319	0.00265653		0.08116	0.0173931	817	0.02319	0.00265653		0.02319	0.00265653		0.03478	0.00487931		0.02319	0.00265653		0.15073	0.0440213
	0.06957	0.0138037		0.16233	0.0491996		0.01159	0.000938618		0.03478	0.00487931	818	0.05797	0.0104995		0.01159	0.000938618		0.08116	0.0173931		0.09276	0.0212522		0.09276	0.0212522
	0.01159	0.000938618		0.12754	0.0342636		0.02319	0.00265653		0.06957	0.0138037	819	0.10435	0.0253573		0.01159	0.000938618		0.01159	0.000938618		0.01159	0.000938618		0.04638	0.0075138
	0.11595	0.0297009		0.08116	0.0173931		0.20871	0.0717263		0.04638	0.0075138	820	0.03478	0.00487931		0.01159	0.000938618		0.11595	0.0297009		0.01159	0.000938618		0.04638	0.0075138
	0.13914	0.0390429		0.11595	0.0297009		0.11595	0.0297009		0.03478	0.00487931	821	0.11595	0.0297009		0.05797	0.0104995		0.08116	0.0173931		0.03478	0.00487931		0.10435	0.0253573
	0.05797	0.0104995		0.10435	0.0253573		0.08116	0.0173931		0.15073	0.0440213	822	0.05797	0.0104995		0.04638	0.0075138		0.15073	0.0440213		0.13914	0.0390429		0.09276	0.0212522
	0.08116	0.0173931		0.06957	0.0138037		0.30147	0.124517		0.09276	0.0212522	823	0.02319	0.00265653		0.09276	0.0212522		0.06957	0.0138037		0.11595	0.0297009		0.04638	0.0075138
	0.02319	0.00265653		0.15073	0.0440213		0.08116	0.0173931		0.05797	0.0104995	824	0.01159	0.000938618		0.06957	0.0138037		0.02319	0.00265653		0.15073	0.0440213		0.08116	0.0173931
	0.04638	0.0075138		0.03478	0.00487931		0.06957	0.0138037		0.02319	0.00265653	825	0.11595	0.0297009		0.08116	0.0173931		0.10435	0.0253573		0.09276	0.0212522		0.12754	0.0342636
	0.02319	0.00265653		0.10435	0.0253573		0.11595	0.0297009		0.08116	0.0173931	826	0.09276	0.0212522		0.10435	0.0253573		0.09276	0.0212522		0.06957	0.0138037		0.09276	0.0212522
	0.15073	0.0440213		0.06957	0.0138037		0.24349	0.0903827		0.05797	0.0104995	827	0.05797	0.0104995		0.06957	0.0138037		0.05797	0.0104995		0.04638	0.0075138		0.06957	0.0138037
	0.04638	0.0075138		0.11595	0.0297009		0.19711	0.0658304		0.15073	0.0440213	828	0.03478	0.00487931		0.08116	0.0173931		0.04638	0.0075138		0.02319	0.00265653		0.04638	0.0075138
	0.05797	0.0104995		0.11595	0.0297009		0.06957	0.0138037		0.04638	0.0075138	829	0.06957	0.0138037		0.10435	0.0253573		0.02319	0.00265653		0.06957	0.0138037		0.06957	0.0138037
	0.16233	0.0491996		0.09276	0.0212522		0.08116	0.0173931		0.09276	0.0212522	830	0.05797	0.0104995		0.04638	0.0075138		0.03478	0.00487931		0.05797	0.0104995		0.06957	0.0138037
	0.13914	0.0390429		0.06957	0.0138037		0.15073	0.0440213		0.12754	0.0342636	831	0.04638	0.0075138		0.03478	0.00487931		0.05797	0.0104995		0.11595	0.0297009		0.06957	0.0138037
	0.06957	0.0138037		0.06957	0.0138037		0.03478	0.00487931		0.02319	0.00265653	832	0.10435	0.0253573		0.05797	0.0104995		0.04638	0.0075138		0.09276	0.0212522		0.09276	0.0212522
	0.15073	0.0440213		0.09276	0.0212522		0.11595	0.0297009		0.12754	0.0342636	833	0.01159	0.000938618		0.02319	0.00265653		0.06957	0.0138037		0.04638	0.0075138		0.05797	0.0104995
	0.08116	0.0173931		0.02319	0.00265653		0.04638	0.0075138		0.01159	0.000938618	834	0.03478	0.00487931		0.04638	0.0075138		0.11595	0.0297009		0.06957	0.0138037		0.06957	0.0138037
	0.03478	0.00487931		0.11595	0.0297009		0.09276	0.0212522		0.01159	0.000938618	835	0.08116	0.0173931		0.02319	0.00265653		0.11595	0.0297009		0.02319	0.00265653		0.01159	0.000938618
	0.2319	0.0840069		0.08116	0.0173931		0.08116	0.0173931		0.04638	0.0075138	836	0.04638	0.0075138		0.04638	0.0075138		0.11595	0.0297009		0.01159	0.000938618		0.05797	0.0104995
	0.09276	0.0212522		0.08116	0.0173931		0.11595	0.0297009		0.06957	0.0138037	837	0.02319	0.00265653		0.08116	0.0173931		0.10435	0.0253573		0.02319	0.00265653		0.08116	0.0173931
	0.04638	0.0075138		0.2203	0.0777832		0.04638	0.0075138		0.06957	0.0138037	838	0.10435	0.0253573		0.04638	0.0075138		0.08116	0.0173931		0.03478	0.00487931		0.09276	0.0212522
	0.04638	0.0075138		0.10435	0.0253573		0.01159	0.000938618		0.09276	0.0212522	839	0.11595	0.0297009		0.06957	0.0138037		0.09276	0.0212522		0.06957	0.0138037		0.13914	0.0390429
	0.13914	0.0390429		0.13914	0.0390429		0.06957	0.0138037		0.05797	0.0104995	840	0.01159	0.000938618		0.02319	0.00265653		0.04638	0.0075138		0.01159	0.000938618		0.05797	0.0104995
	0.04638	0.0075138		0.02319	0.00265653		0.02319	0.00265653		0.05797	0.0104995	841	0.04638	0.0075138		0.01159	0.000938618		0.09276	0.0212522		0.04638	0.0075138		0.10435	0.0253573
	0.02319	0.00265653		0.02319	0.00265653		0.09276	0.0212522		0.03478	0.00487931	842	0.02319	0.00265653		0.01159	0.000938618		0.04638	0.0075138		0.26668	0.103598		0.06957	0.0138037
	0.06957	0.0138037		0.05797	0.0104995		0.01159	0.000938618		0.15073	0.0440213	843	0.08116	0.0173931		0.02319	0.00265653		0.05797	0.0104995		0.02319	0.00265653		0.01159	0.000938618
	0.06957	0.0138037		0.10435	0.0253573		0.01159	0.000938618		0.09276	0.0212522	844	0.01159	0.000938618		0.01159	0.000938618		0.09276	0.0212522		0.24349	0.0903827		0.08116	0.0173931
	0.10435	0.0253573		0.04638	0.0075138		0.06957	0.0138037		0.10435	0.0253573	845	0.02319	0.00265653		0.01159	0.000938618		0.03478	0.00487931		0.05797	0.0104995		0.12754	0.0342636
	0.08116	0.0173931		0.05797	0.0104995		0.15073	0.0440213		0.10435	0.0253573	846	0.04638	0.0075138		0.01159	0.000938618		0.03478	0.00487931		0.2319	0.0840069		0.11595	0.0297009
	0.09276	0.0212522		0.02319	0.00265653		0.18552	0.0601104		0.01159	0.000938618	847	0.06957	0.0138037		0.05797	0.0104995		0.03478	0.00487931		0.04638	0.0075138		0.04638	0.0075138
	0.10435	0.0253573		0.01159	0.000938618		0.16233	0.0491996		0.05797	0.0104995	848	0.02319	0.00265653		0.02319	0.00265653		0.03478	0.00487931		0.11595	0.0297009		0.04638	0.0075138
	0.01159	0.000938618		0.05797	0.0104995		0.01159	0.000938618		0.15073	0.0440213	849	0.13914	0.0390429		0.03478	0.00487931		0.09276	0.0212522		0.04638	0.0075138		0.06957	0.0138037
	0.10435	0.0253573		0.12754	0.0342636		0.01159	0.000938618		0.06957	0.0138037	850	0.03478	0.00487931		0.02319	0.00265653		0.2203	0.0777832		0.09276	0.0212522		0.04638	0.0075138
	0.13914	0.0390429		0.10435	0.0253573		0.02319	0.00265653		0.06957	0.0138037	851	0.04638	0.0075138		0.03478	0.00487931		0.02319	0.00265653		0.01159	0.000938618		0.03478	0.00487931
	0.03478	0.00487931		0.06957	0.0138037		0.02319	0.00265653		0.10435	0.0253573	852	0.04638	0.0075138		0.02319	0.00265653		0.04638	0.0075138		0.04638	0.0075138		0.04638	0.0075138
	0.01159	0.000938618		0.01159	0.000938618		0.19711	0.0658304		0.24349	0.0903827	853	0.01159	0.000938618		0.06957	0.0138037		0.08116	0.0173931		0.09276	0.0212522		0.03478	0.00487931
	0.01159	0.000938618		0.05797	0.0104995		0.02319	0.00265653		0.04638	0.0075138	854	0.05797	0.0104995		0.2319	0.0840069		0.05797	0.0104995		0.06957	0.0138037		0.03478	0.00487931
	0.10435	0.0253573		0.25509	0.0969179		0.08116	0.0173931		0.04638	0.0075138	855	0.03478	0.00487931		0.06957	0.0138037		0.04638	0.0075138		0.05797	0.0104995		0.09276	0.0212522
	0.04638	0.0075138		0.03478	0.00487931		0.01159	0.000938618		0.02319	0.00265653	856	0.09276	0.0212522		0.05797	0.0104995		0.05797	0.0104995		0.05797	0.0104995		0.02319	0.00265653
	0.04638	0.0075138		0.08116	0.0173931		0.02319	0.00265653		0.08116	0.0173931	857	0.10435	0.0253573		0.13914	0.0390429		0.03478	0.00487931		0.08116	0.0173931		0.05797	0.0104995
	0.04638	0.0075138		0.15073	0.0440213		0.11595	0.0297009		0.01159	0.000938618	858	0.11595	0.0297009		0.01159	0.000938618		0.09276	0.0212522		0.08116	0.0173931		0.01159	0.000938618
	0.04638	0.0075138		0.04638	0.0075138		0.20871	0.0717263		0.05797	0.0104995	859	0.05797	0.0104995		0.06957	0.0138037		0.04638	0.0075138		0.30147	0.124517		0.09276	0.0212522
	0.06957	0.0138037		0.03478	0.00487931		0.18552	0.0601104		0.06957	0.0138037	860	0.06957	0.0138037		0.09276	0.0212522		0.10435	0.0253573		0.01159	0.000938618		0.04638	0.0075138
	0.13914	0.0390429		0.10435	0.0253573		0.11595	0.0297009		0.02319	0.00265653	861	0.04638	0.0075138		0.06957	0.0138037		0.08116	0.0173931		0.04638	0.0075138		0.02319	0.00265653
	0.04638	0.0075138		0.03478	0.00487931		0.18552	0.0601104		0.08116	0.0173931	862	0.04638	0.0075138		0.05797	0.0104995		0.11595	0.0297009		0.01159	0.000938618		0.05797	0.0104995
	0.19711	0.0658304		0.13914	0.0390429		0.04638	0.0075138		0.11595	0.0297009	863	0.10435	0.0253573		0.05797	0.0104995		0.10435	0.0253573		0.17392	0.0545617		0.05797	0.0104995
	0.04638	0.0075138		0.08116	0.0173931		0.02319	0.00265653		0.01159	0.000938618	864	0.09276	0.0212522		0.05797	0.0104995		0.08116	0.0173931		0.10435	0.0253573		0.09276	0.0212522
	0.04638	0.0075138		0.09276	0.0212522		0.02319	0.00265653		0.04638	0.0075138	865	0.02319	0.00265653		0.03478	0.00487931		0.05797	0.0104995		0.06957	0.0138037		0.12754	0.0342636
	0.08116	0.0173931		0.08116	0.0173931		0.26668	0.103598		0.11595	0.0297009	866	0.06957	0.0138037		0.03478	0.00487931		0.06957	0.0138037		0.02319	0.00265653		0.08116	0.0173931
	0.10435	0.0253573		0.08116	0.0173931		0.08116	0.0173931		0.11595	0.0297009	867	0.12754	0.0342636		0.04638	0.0075138		0.11595	0.0297009		0.03478	0.00487931		0.06957	0.0138037
	0.13914	0.0390429		0.02319	0.00265653		0.03478	0.00487931		0.04638	0.0075138	868	0.06957	0.0138037		0.02319	0.00265653		0.01159	0.000938618		0.13914	0.0390429		0.12754	0.0342636
	0.06957	0.0138037		0.19711	0.0658304		0.11595	0.0297009		0.03478	0.00487931	869	0.02319	0.00265653		0.03478	0.00487931		0.02319	0.00265653		0.03478	0.00487931		0.18552	0.0601104
	0.01159	0.000938618		0.19711	0.0658304		0.06957	0.0138037		0.02319	0.00265653	870	0.05797	0.0104995		0.03478	0.00487931		0.04638	0.0075138		0.06957	0.0138037		0.03478	0.00487931
	0.01159	0.000938618		0.05797	0.0104995		0.04638	0.0075138		0.04638	0.0075138	871	0.05797	0.0104995					0.06957	0.0138037		0.02319	0.00265653		0.08116	0.0173931
	0.01159	0.000938618		0.04638	0.0075138		0.10435	0.0253573		0.04638	0.0075138	872	0.02319	0.00265653					0.04638	0.0075138		0.04638	0.0075138		0.12754	0.0342636
	0.11595	0.0297009		0.03478	0.00487931		0.06957	0.0138037		0.04638	0.0075138	873	0.12754	0.0342636					0.10435	0.0253573		0.10435	0.0253573		0.02319	0.00265653
	0.02319	0.00265653		0.04638	0.0075138		0.03478	0.00487931		0.04638	0.0075138	874	0.02319	0.00265653					0.08116	0.0173931		0.11595	0.0297009		0.05797	0.0104995
	0.01159	0.000938618		0.01159	0.000938618		0.03478	0.00487931		0.06957	0.0138037	875	0.12754	0.0342636					0.10435	0.0253573		0.02319	0.00265653		0.08116	0.0173931
	0.02319	0.00265653		0.18552	0.0601104		0.15073	0.0440213		0.09276	0.0212522	876	0.02319	0.00265653					0.12754	0.0342636		0.02319	0.00265653		0.17392	0.0545617
	0.06957	0.0138037		0.08116	0.0173931		0.25509	0.0969179		0.08116	0.0173931	877	0.04638	0.0075138					0.01159	0.000938618		0.04638	0.0075138		0.04638	0.0075138
	0.01159	0.000938618		0.11595	0.0297009		0.18552	0.0601104		0.06957	0.0138037	878	0.08116	0.0173931					0.08116	0.0173931		0.06957	0.0138037		0.06957	0.0138037
	0.11595	0.0297009		0.01159	0.000938618		0.13914	0.0390429		0.04638	0.0075138	879	0.04638	0.0075138					0.04638	0.0075138		0.02319	0.00265653		0.09276	0.0212522
	0.10435	0.0253573		0.04638	0.0075138		0.10435	0.0253573		0.12754	0.0342636	880	0.09276	0.0212522					0.25509	0.0969179		0.03478	0.00487931		0.04638	0.0075138
	0.09276	0.0212522		0.12754	0.0342636		0.15073	0.0440213		0.02319	0.00265653	881	0.06957	0.0138037					0.09276	0.0212522		0.04638	0.0075138		0.03478	0.00487931
	0.09276	0.0212522		0.03478	0.00487931		0.18552	0.0601104		0.10435	0.0253573	882	0.12754	0.0342636					0.03478	0.00487931		0.05797	0.0104995		0.03478	0.00487931
	0.03478	0.00487931		0.09276	0.0212522		0.04638	0.0075138		0.05797	0.0104995	883	0.15073	0.0440213					0.13914	0.0390429		0.05797	0.0104995		0.03478	0.00487931
	0.09276	0.0212522		0.02319	0.00265653		0.18552	0.0601104		0.03478	0.00487931	884	0.04638	0.0075138					0.04638	0.0075138		0.04638	0.0075138		0.03478	0.00487931
	0.10435	0.0253573		0.02319	0.00265653		0.08116	0.0173931		0.11595	0.0297009	885	0.04638	0.0075138					0.08116	0.0173931		0.04638	0.0075138		0.08116	0.0173931
	0.12754	0.0342636		0.02319	0.00265653		0.08116	0.0173931		0.09276	0.0212522	886	0.11595	0.0297009					0.02319	0.00265653		0.04638	0.0075138		0.10435	0.0253573
	0.09276	0.0212522		0.03478	0.00487931		0.08116	0.0173931		0.16233	0.0491996	887	0.02319	0.00265653					0.06957	0.0138037		0.04638	0.0075138		0.06957	0.0138037
	0.19711	0.0658304		0.03478	0.00487931		0.11595	0.0297009		0.16233	0.0491996	888	0.05797	0.0104995					0.05797	0.0104995		0.02319	0.00265653		0.11595	0.0297009
	0.06957	0.0138037		0.08116	0.0173931		0.17392	0.0545617		0.02319	0.00265653	889	0.12754	0.0342636					0.02319	0.00265653		0.03478	0.00487931		0.04638	0.0075138
	0.04638	0.0075138		0.04638	0.0075138		0.01159	0.000938618		0.12754	0.0342636	890	0.06957	0.0138037								0.03478	0.00487931		0.11595	0.0297009
	0.08116	0.0173931		0.06957	0.0138037		0.38263	0.178046		0.06957	0.0138037	891	0.05797	0.0104995								0.12754	0.0342636		0.03478	0.00487931
	0.05797	0.0104995		0.06957	0.0138037		0.13914	0.0390429		0.02319	0.00265653	892	0.05797	0.0104995								0.04638	0.0075138		0.05797	0.0104995
	0.02319	0.00265653		0.20871	0.0717263		0.08116	0.0173931		0.08116	0.0173931	893	0.06957	0.0138037								0.05797	0.0104995		0.03478	0.00487931
	0.10435	0.0253573		0.06957	0.0138037		0.09276	0.0212522		0.02319	0.00265653	894	0.12754	0.0342636								0.02319	0.00265653		0.04638	0.0075138
	0.08116	0.0173931		0.02319	0.00265653		0.10435	0.0253573		0.10435	0.0253573	895	0.06957	0.0138037								0.08116	0.0173931		0.08116	0.0173931
	0.11595	0.0297009		0.09276	0.0212522		0.10435	0.0253573		0.01159	0.000938618	896	0.04638	0.0075138								0.01159	0.000938618		0.01159	0.000938618
	0.04638	0.0075138		0.03478	0.00487931		0.20871	0.0717263		0.01159	0.000938618	897	0.01159	0.000938618								0.03478	0.00487931		0.04638	0.0075138
	0.04638	0.0075138		0.04638	0.0075138		0.16233	0.0491996		0.12754	0.0342636	898	0.10435	0.0253573								0.04638	0.0075138		0.02319	0.00265653
	0.08116	0.0173931		0.03478	0.00487931		0.08116	0.0173931		0.01159	0.000938618	899	0.05797	0.0104995								0.01159	0.000938618		0.09276	0.0212522
	0.17392	0.0545617		0.05797	0.0104995		0.06957	0.0138037		0.04638	0.0075138	900	0.06957	0.0138037								0.08116	0.0173931		0.08116	0.0173931
	0.11595	0.0297009		0.02319	0.00265653		0.06957	0.0138037		0.02319	0.00265653	901	0.09276	0.0212522								0.27828	0.11043		0.02319	0.00265653
	0.08116	0.0173931		0.08116	0.0173931		0.03478	0.00487931		0.02319	0.00265653	902	0.10435	0.0253573								0.01159	0.000938618		0.01159	0.000938618
	0.04638	0.0075138		0.02319	0.00265653		0.08116	0.0173931		0.03478	0.00487931	903	0.04638	0.0075138								0.04638	0.0075138		0.12754	0.0342636
	0.04638	0.0075138		0.08116	0.0173931		0.12754	0.0342636		0.04638	0.0075138	904	0.03478	0.00487931								0.09276	0.0212522		0.13914	0.0390429
	0.05797	0.0104995		0.03478	0.00487931		0.19711	0.0658304		0.06957	0.0138037	905	0.13914	0.0390429								0.02319	0.00265653		0.06957	0.0138037
	0.01159	0.000938618		0.11595	0.0297009		0.03478	0.00487931		0.01159	0.000938618	906	0.06957	0.0138037								0.01159	0.000938618		0.06957	0.0138037
	0.04638	0.0075138		0.24349	0.0903827		0.06957	0.0138037		0.04638	0.0075138	907	0.09276	0.0212522								0.02319	0.00265653		0.09276	0.0212522
	0.10435	0.0253573		0.16233	0.0491996		0.01159	0.000938618		0.20871	0.0717263	908	0.02319	0.00265653								0.05797	0.0104995		0.04638	0.0075138
	0.19711	0.0658304		0.27828	0.11043		0.37104	0.170018		0.02319	0.00265653	909	0.15073	0.0440213								0.10435	0.0253573		0.03478	0.00487931
	0.27828	0.11043		0.04638	0.0075138		0.18552	0.0601104		0.08116	0.0173931	910	0.04638	0.0075138								0.01159	0.000938618		0.12754	0.0342636
	0.02319	0.00265653		0.10435	0.0253573		0.05797	0.0104995		0.03478	0.00487931	911	0.06957	0.0138037								0.03478	0.00487931		0.09276	0.0212522
	0.10435	0.0253573		0.02319	0.00265653		0.09276	0.0212522		0.11595	0.0297009	912	0.08116	0.0173931								0.09276	0.0212522		0.16233	0.0491996
	0.02319	0.00265653		0.12754	0.0342636		0.27828	0.11043		0.15073	0.0440213	913	0.01159	0.000938618								0.16233	0.0491996		0.08116	0.0173931
	0.19711	0.0658304		0.04638	0.0075138		0.20871	0.0717263		0.03478	0.00487931	914	0.11595	0.0297009								0.05797	0.0104995		0.04638	0.0075138
	0.19711	0.0658304		0.12754	0.0342636		0.01159	0.000938618		0.03478	0.00487931	915	0.06957	0.0138037								0.05797	0.0104995		0.02319	0.00265653
	0.06957	0.0138037		0.10435	0.0253573		0.01159	0.000938618		0.06957	0.0138037	916	0.15073	0.0440213								0.06957	0.0138037		0.04638	0.0075138
	0.06957	0.0138037		0.10435	0.0253573		0.15073	0.0440213		0.05797	0.0104995	917	0.09276	0.0212522								0.02319	0.00265653		0.06957	0.0138037
	0.17392	0.0545617		0.13914	0.0390429		0.10435	0.0253573		0.06957	0.0138037	918	0.05797	0.0104995								0.03478	0.00487931		0.09276	0.0212522
	0.01159	0.000938618		0.18552	0.0601104		0.04638	0.0075138		0.04638	0.0075138	919	0.08116	0.0173931								0.10435	0.0253573		0.04638	0.0075138
	0.10435	0.0253573		0.02319	0.00265653		0.09276	0.0212522		0.06957	0.0138037	920	0.11595	0.0297009								0.04638	0.0075138		0.17392	0.0545617
	0.08116	0.0173931		0.08116	0.0173931		0.18552	0.0601104		0.08116	0.0173931	921	0.11595	0.0297009								0.08116	0.0173931		0.06957	0.0138037
	0.06957	0.0138037		0.10435	0.0253573		0.09276	0.0212522		0.12754	0.0342636	922	0.01159	0.000938618								0.10435	0.0253573		0.09276	0.0212522
	0.02319	0.00265653		0.08116	0.0173931		0.11595	0.0297009		0.04638	0.0075138	923	0.12754	0.0342636								0.03478	0.00487931		0.08116	0.0173931
	0.01159	0.000938618		0.08116	0.0173931		0.18552	0.0601104		0.03478	0.00487931	924	0.05797	0.0104995								0.06957	0.0138037		0.01159	0.000938618
	0.16233	0.0491996		0.03478	0.00487931		0.09276	0.0212522		0.03478	0.00487931	925	0.04638	0.0075138								0.10435	0.0253573		0.06957	0.0138037
	0.15073	0.0440213		0.01159	0.000938618		0.2203	0.0777832		0.06957	0.0138037	926	0.01159	0.000938618								0.08116	0.0173931		0.09276	0.0212522
	0.08116	0.0173931		0.08116	0.0173931		0.05797	0.0104995		0.01159	0.000938618	927	0.04638	0.0075138								0.10435	0.0253573		0.05797	0.0104995
	0.02319	0.00265653		0.06957	0.0138037		0.15073	0.0440213		0.11595	0.0297009	928	0.04638	0.0075138								0.02319	0.00265653		0.05797	0.0104995
	0.13914	0.0390429		0.09276	0.0212522		0.10435	0.0253573		0.27828	0.11043	929	0.11595	0.0297009								0.04638	0.0075138		0.10435	0.0253573
	0.06957	0.0138037		0.04638	0.0075138		0.04638	0.0075138		0.04638	0.0075138	930	0.05797	0.0104995								0.12754	0.0342636		0.06957	0.0138037
	0.10435	0.0253573		0.04638	0.0075138		0.10435	0.0253573		0.03478	0.00487931	931	0.12754	0.0342636								0.06957	0.0138037		0.03478	0.00487931
	0.03478	0.00487931		0.02319	0.00265653		0.12754	0.0342636		0.09276	0.0212522	932	0.05797	0.0104995								0.01159	0.000938618		0.04638	0.0075138
	0.05797	0.0104995		0.05797	0.0104995		0.08116	0.0173931		0.11595	0.0297009	933	0.06957	0.0138037								0.10435	0.0253573		0.06957	0.0138037
	0.10435	0.0253573		0.05797	0.0104995		0.03478	0.00487931		0.13914	0.0390429	934	0.06957	0.0138037								0.06957	0.0138037		0.04638	0.0075138
	0.06957	0.0138037		0.08116	0.0173931		0.09276	0.0212522		0.09276	0.0212522	935	0.09276	0.0212522								0.06957	0.0138037		0.01159	0.000938618
	0.08116	0.0173931		0.16233	0.0491996		0.20871	0.0717263		0.18552	0.0601104	936	0.01159	0.000938618								0.08116	0.0173931		0.02319	0.00265653
	0.01159	0.000938618		0.10435	0.0253573		0.04638	0.0075138		0.11595	0.0297009	937	0.03478	0.00487931								0.10435	0.0253573		0.10435	0.0253573
	0.10435	0.0253573		0.04638	0.0075138		0.32466	0.139158		0.03478	0.00487931	938	0.05797	0.0104995								0.04638	0.0075138		0.10435	0.0253573
	0.13914	0.0390429		0.02319	0.00265653		0.13914	0.0390429		0.08116	0.0173931	939	0.02319	0.00265653								0.05797	0.0104995		0.04638	0.0075138
	0.08116	0.0173931		0.05797	0.0104995		0.01159	0.000938618		0.15073	0.0440213	940	0.04638	0.0075138								0.25509	0.0969179		0.11595	0.0297009
	0.11595	0.0297009		0.02319	0.00265653		0.06957	0.0138037		0.09276	0.0212522	941	0.09276	0.0212522								0.09276	0.0212522		0.10435	0.0253573
	0.03478	0.00487931		0.01159	0.000938618		0.03478	0.00487931		0.04638	0.0075138	942	0.15073	0.0440213								0.08116	0.0173931		0.12754	0.0342636
	0.01159	0.000938618		0.12754	0.0342636		0.32466	0.139158		0.09276	0.0212522	943	0.03478	0.00487931								0.09276	0.0212522		0.02319	0.00265653
	0.04638	0.0075138		0.15073	0.0440213		0.25509	0.0969179		0.06957	0.0138037	944	0.12754	0.0342636								0.02319	0.00265653		0.02319	0.00265653
	0.09276	0.0212522		0.08116	0.0173931		0.16233	0.0491996		0.02319	0.00265653	945	0.03478	0.00487931								0.03478	0.00487931		0.12754	0.0342636
	0.02319	0.00265653		0.04638	0.0075138		0.10435	0.0253573		0.10435	0.0253573	946	0.04638	0.0075138								0.06957	0.0138037		0.02319	0.00265653
	0.01159	0.000938618		0.02319	0.00265653		0.08116	0.0173931		0.03478	0.00487931	947	0.05797	0.0104995								0.11595	0.0297009		0.08116	0.0173931
	0.08116	0.0173931		0.10435	0.0253573		0.11595	0.0297009		0.01159	0.000938618	948	0.03478	0.00487931								0.02319	0.00265653		0.02319	0.00265653
	0.04638	0.0075138		0.04638	0.0075138		0.10435	0.0253573		0.09276	0.0212522	949	0.13914	0.0390429								0.04638	0.0075138		0.01159	0.000938618
	0.02319	0.00265653		0.01159	0.000938618		0.03478	0.00487931		0.04638	0.0075138	950	0.04638	0.0075138								0.01159	0.000938618		0.11595	0.0297009
	0.08116	0.0173931		0.02319	0.00265653		0.17392	0.0545617		0.06957	0.0138037	951	0.01159	0.000938618								0.06957	0.0138037		0.04638	0.0075138
	0.06957	0.0138037		0.01159	0.000938618		0.19711	0.0658304		0.02319	0.00265653	952	0.05797	0.0104995								0.01159	0.000938618		0.11595	0.0297009
	0.01159	0.000938618		0.11595	0.0297009		0.20871	0.0717263		0.10435	0.0253573	953	0.02319	0.00265653								0.05797	0.0104995		0.05797	0.0104995
	0.02319	0.00265653		0.04638	0.0075138		0.16233	0.0491996		0.04638	0.0075138	954	0.12754	0.0342636								0.05797	0.0104995		0.06957	0.0138037
	0.10435	0.0253573		0.15073	0.0440213		0.15073	0.0440213		0.04638	0.0075138	955	0.04638	0.0075138								0.01159	0.000938618		0.10435	0.0253573
	0.16233	0.0491996		0.15073	0.0440213		0.28987	0.1174		0.03478	0.00487931	956	0.06957	0.0138037								0.09276	0.0212522		0.03478	0.00487931
	0.10435	0.0253573		0.13914	0.0390429		0.01159	0.000938618		0.05797	0.0104995	957	0.01159	0.000938618								0.04638	0.0075138		0.12754	0.0342636
	0.02319	0.00265653		0.03478	0.00487931		0.24349	0.0903827		0.09276	0.0212522	958	0.03478	0.00487931								0.12754	0.0342636		0.12754	0.0342636
	0.26668	0.103598		0.09276	0.0212522		0.06957	0.0138037		0.04638	0.0075138	959	0.04638	0.0075138								0.03478	0.00487931		0.04638	0.0075138
	0.02319	0.00265653		0.05797	0.0104995		0.24349	0.0903827		0.08116	0.0173931	960	0.12754	0.0342636								0.02319	0.00265653		0.03478	0.00487931
	0.01159	0.000938618		0.13914	0.0390429		0.12754	0.0342636		0.10435	0.0253573	961	0.05797	0.0104995								0.10435	0.0253573		0.06957	0.0138037
	0.08116	0.0173931		0.04638	0.0075138		0.08116	0.0173931		0.10435	0.0253573	962	0.01159	0.000938618								0.09276	0.0212522		0.02319	0.00265653
	0.04638	0.0075138		0.16233	0.0491996		0.18552	0.0601104		0.01159	0.000938618	963	0.09276	0.0212522								0.06957	0.0138037		0.08116	0.0173931
	0.08116	0.0173931		0.06957	0.0138037		0.06957	0.0138037		0.10435	0.0253573	964	0.2319	0.0840069								0.08116	0.0173931		0.04638	0.0075138
	0.02319	0.00265653		0.08116	0.0173931		0.05797	0.0104995		0.10435	0.0253573	965	0.03478	0.00487931								0.01159	0.000938618		0.06957	0.0138037
	0.09276	0.0212522		0.08116	0.0173931		0.13914	0.0390429		0.01159	0.000938618	966	0.05797	0.0104995								0.03478	0.00487931		0.01159	0.000938618
	0.20871	0.0717263		0.01159	0.000938618		0.09276	0.0212522		0.13914	0.0390429	967	0.15073	0.0440213								0.02319	0.00265653		0.06957	0.0138037
	0.15073	0.0440213		0.04638	0.0075138		0.13914	0.0390429		0.04638	0.0075138	968	0.04638	0.0075138								0.06957	0.0138037		0.08116	0.0173931
	0.02319	0.00265653		0.17392	0.0545617		0.02319	0.00265653		0.04638	0.0075138	969	0.02319	0.00265653								0.03478	0.00487931		0.05797	0.0104995
	0.05797	0.0104995		0.12754	0.0342636		0.20871	0.0717263		0.05797	0.0104995	970	0.09276	0.0212522								0.09276	0.0212522		0.08116	0.0173931
	0.03478	0.00487931		0.13914	0.0390429		0.17392	0.0545617		0.10435	0.0253573	971	0.13914	0.0390429								0.06957	0.0138037		0.08116	0.0173931
	0.02319	0.00265653		0.02319	0.00265653		0.15073	0.0440213		0.02319	0.00265653	972	0.09276	0.0212522								0.05797	0.0104995		0.10435	0.0253573
	0.03478	0.00487931		0.06957	0.0138037		0.06957	0.0138037		0.09276	0.0212522	973	0.01159	0.000938618								0.02319	0.00265653		0.13914	0.0390429
	0.05797	0.0104995		0.04638	0.0075138		0.05797	0.0104995		0.03478	0.00487931	974	0.02319	0.00265653								0.03478	0.00487931		0.02319	0.00265653
	0.09276	0.0212522		0.15073	0.0440213		0.02319	0.00265653		0.06957	0.0138037	975	0.09276	0.0212522								0.02319	0.00265653		0.19711	0.0658304
	0.03478	0.00487931		0.05797	0.0104995		0.04638	0.0075138		0.04638	0.0075138	976	0.04638	0.0075138								0.08116	0.0173931		0.03478	0.00487931
	0.04638	0.0075138		0.10435	0.0253573		0.16233	0.0491996		0.01159	0.000938618	977	0.08116	0.0173931								0.08116	0.0173931		0.16233	0.0491996
	0.19711	0.0658304		0.01159	0.000938618		0.05797	0.0104995		0.16233	0.0491996	978	0.06957	0.0138037								0.09276	0.0212522		0.02319	0.00265653
	0.09276	0.0212522		0.01159	0.000938618		0.13914	0.0390429		0.03478	0.00487931	979	0.06957	0.0138037								0.02319	0.00265653		0.12754	0.0342636
	0.2203	0.0777832		0.08116	0.0173931		0.24349	0.0903827		0.05797	0.0104995	980	0.05797	0.0104995								0.02319	0.00265653		0.04638	0.0075138
	0.09276	0.0212522		0.02319	0.00265653		0.04638	0.0075138		0.01159	0.000938618	981	0.04638	0.0075138								0.16233	0.0491996		0.06957	0.0138037
	0.13914	0.0390429		0.04638	0.0075138		0.20871	0.0717263		0.04638	0.0075138	982	0.02319	0.00265653								0.01159	0.000938618		0.04638	0.0075138
	0.10435	0.0253573		0.06957	0.0138037		0.18552	0.0601104		0.02319	0.00265653	983	0.12754	0.0342636								0.04638	0.0075138		0.05797	0.0104995
	0.09276	0.0212522		0.04638	0.0075138		0.13914	0.0390429		0.04638	0.0075138	984	0.09276	0.0212522								0.08116	0.0173931		0.05797	0.0104995
	0.11595	0.0297009		0.04638	0.0075138		0.13914	0.0390429		0.10435	0.0253573	985	0.04638	0.0075138								0.04638	0.0075138		0.02319	0.00265653
	0.08116	0.0173931		0.12754	0.0342636		0.12754	0.0342636		0.06957	0.0138037	986	0.09276	0.0212522								0.13914	0.0390429		0.02319	0.00265653
	0.10435	0.0253573		0.13914	0.0390429		0.05797	0.0104995		0.10435	0.0253573	987	0.11595	0.0297009								0.06957	0.0138037		0.06957	0.0138037
	0.13914	0.0390429		0.06957	0.0138037		0.15073	0.0440213		0.08116	0.0173931	988	0.11595	0.0297009								0.02319	0.00265653		0.09276	0.0212522
	0.2319	0.0840069		0.02319	0.00265653		0.02319	0.00265653		0.01159	0.000938618	989	0.04638	0.0075138								0.01159	0.000938618		0.04638	0.0075138
	0.19711	0.0658304		0.10435	0.0253573		0.06957	0.0138037		0.06957	0.0138037	990	0.15073	0.0440213								0.08116	0.0173931		0.01159	0.000938618
	0.08116	0.0173931		0.06957	0.0138037		0.13914	0.0390429		0.15073	0.0440213	991	0.01159	0.000938618								0.01159	0.000938618		0.03478	0.00487931
	0.10435	0.0253573		0.04638	0.0075138		0.19711	0.0658304		0.03478	0.00487931	992	0.05797	0.0104995								0.06957	0.0138037		0.11595	0.0297009
	0.09276	0.0212522		0.02319	0.00265653		0.06957	0.0138037		0.05797	0.0104995	993	0.2203	0.0777832								0.01159	0.000938618		0.02319	0.00265653
	0.10435	0.0253573		0.05797	0.0104995		0.12754	0.0342636		0.18552	0.0601104	994	0.05797	0.0104995								0.06957	0.0138037		0.04638	0.0075138
	0.04638	0.0075138		0.02319	0.00265653		0.01159	0.000938618		0.05797	0.0104995	995	0.04638	0.0075138								0.02319	0.00265653		0.09276	0.0212522
	0.17392	0.0545617		0.05797	0.0104995		0.13914	0.0390429		0.01159	0.000938618	996	0.04638	0.0075138								0.06957	0.0138037		0.08116	0.0173931
	0.04638	0.0075138		0.16233	0.0491996		0.10435	0.0253573		0.06957	0.0138037	997	0.05797	0.0104995								0.02319	0.00265653		0.06957	0.0138037
	0.10435	0.0253573		0.10435	0.0253573		0.06957	0.0138037		0.12754	0.0342636	998	0.02319	0.00265653								0.01159	0.000938618		0.03478	0.00487931
	0.10435	0.0253573		0.05797	0.0104995		0.04638	0.0075138		0.10435	0.0253573	999	0.06957	0.0138037								0.08116	0.0173931		0.05797	0.0104995
	0.04638	0.0075138		0.04638	0.0075138		0.12754	0.0342636		0.11595	0.0297009	1000	0.04638	0.0075138								0.05797	0.0104995		0.01159	0.000938618
	0.11595	0.0297009		0.02319	0.00265653		0.20871	0.0717263		0.03478	0.00487931	1001	0.15073	0.0440213								0.06957	0.0138037		0.09276	0.0212522
	0.06957	0.0138037		0.09276	0.0212522		0.13914	0.0390429		0.03478	0.00487931	1002	0.06957	0.0138037								0.04638	0.0075138		0.12754	0.0342636
	0.05797	0.0104995		0.09276	0.0212522		0.38263	0.178046		0.04638	0.0075138	1003	0.05797	0.0104995								0.06957	0.0138037		0.15073	0.0440213
	0.01159	0.000938618		0.10435	0.0253573		0.19711	0.0658304		0.13914	0.0390429	1004	0.02319	0.00265653								0.10435	0.0253573		0.09276	0.0212522
	0.04638	0.0075138		0.11595	0.0297009		0.08116	0.0173931		0.04638	0.0075138	1005	0.06957	0.0138037								0.13914	0.0390429		0.03478	0.00487931
	0.02319	0.00265653		0.03478	0.00487931		0.05797	0.0104995		0.01159	0.000938618	1006	0.10435	0.0253573								0.10435	0.0253573		0.09276	0.0212522
	0.15073	0.0440213		0.05797	0.0104995		0.19711	0.0658304		0.01159	0.000938618	1007	0.10435	0.0253573								0.02319	0.00265653		0.06957	0.0138037
	0.17392	0.0545617		0.03478	0.00487931		0.10435	0.0253573		0.16233	0.0491996	1008	0.06957	0.0138037								0.09276	0.0212522		0.09276	0.0212522
	0.16233	0.0491996		0.01159	0.000938618		0.03478	0.00487931		0.06957	0.0138037	1009	0.09276	0.0212522								0.05797	0.0104995		0.01159	0.000938618
	0.03478	0.00487931		0.04638	0.0075138		0.06957	0.0138037		0.05797	0.0104995	1010	0.04638	0.0075138								0.08116	0.0173931		0.04638	0.0075138
	0.09276	0.0212522		0.04638	0.0075138		0.12754	0.0342636		0.03478	0.00487931	1011	0.05797	0.0104995								0.01159	0.000938618		0.06957	0.0138037
	0.05797	0.0104995		0.13914	0.0390429		0.01159	0.000938618		0.02319	0.00265653	1012	0.12754	0.0342636								0.01159	0.000938618		0.04638	0.0075138
	0.06957	0.0138037		0.06957	0.0138037		0.08116	0.0173931		0.04638	0.0075138	1013	0.08116	0.0173931								0.02319	0.00265653		0.05797	0.0104995
	0.11595	0.0297009		0.09276	0.0212522		0.15073	0.0440213		0.16233	0.0491996	1014	0.08116	0.0173931								0.03478	0.00487931		0.10435	0.0253573
	0.11595	0.0297009		0.02319	0.00265653		0.05797	0.0104995		0.02319	0.00265653	1015	0.05797	0.0104995								0.01159	0.000938618		0.04638	0.0075138
	0.08116	0.0173931		0.08116	0.0173931		0.03478	0.00487931		0.11595	0.0297009	1016	0.02319	0.00265653								0.01159	0.000938618		0.05797	0.0104995
	0.09276	0.0212522		0.11595	0.0297009		0.08116	0.0173931		0.09276	0.0212522	1017	0.02319	0.00265653											0.10435	0.0253573
	0.05797	0.0104995		0.11595	0.0297009		0.05797	0.0104995		0.08116	0.0173931	1018	0.05797	0.0104995											0.15073	0.0440213
	0.08116	0.0173931		0.06957	0.0138037		0.16233	0.0491996		0.09276	0.0212522	1019	0.05797	0.0104995											0.01159	0.000938618
	0.08116	0.0173931		0.04638	0.0075138		0.20871	0.0717263		0.01159	0.000938618	1020	0.04638	0.0075138											0.01159	0.000938618
	0.02319	0.00265653		0.02319	0.00265653		0.02319	0.00265653		0.08116	0.0173931	1021	0.11595	0.0297009											0.12754	0.0342636
	0.10435	0.0253573		0.12754	0.0342636		0.20871	0.0717263		0.06957	0.0138037	1022	0.10435	0.0253573											0.12754	0.0342636
	0.04638	0.0075138		0.10435	0.0253573		0.17392	0.0545617		0.01159	0.000938618	1023	0.08116	0.0173931											0.04638	0.0075138
	0.03478	0.00487931		0.11595	0.0297009		0.10435	0.0253573		0.08116	0.0173931	1024	0.10435	0.0253573											0.04638	0.0075138
	0.02319	0.00265653		0.04638	0.0075138		0.11595	0.0297009		0.05797	0.0104995	1025	0.10435	0.0253573											0.05797	0.0104995
	0.02319	0.00265653		0.09276	0.0212522		0.02319	0.00265653		0.11595	0.0297009	1026	0.06957	0.0138037											0.04638	0.0075138
	0.04638	0.0075138		0.08116	0.0173931		0.02319	0.00265653		0.01159	0.000938618	1027	0.04638	0.0075138											0.03478	0.00487931
	0.05797	0.0104995		0.09276	0.0212522		0.02319	0.00265653		0.01159	0.000938618	1028	0.12754	0.0342636											0.05797	0.0104995
	0.01159	0.000938618		0.01159	0.000938618		0.04638	0.0075138		0.06957	0.0138037	1029	0.06957	0.0138037											0.12754	0.0342636
	0.05797	0.0104995		0.18552	0.0601104		0.09276	0.0212522		0.02319	0.00265653	1030	0.12754	0.0342636											0.02319	0.00265653
	0.08116	0.0173931		0.13914	0.0390429		0.2319	0.0840069		0.06957	0.0138037	1031	0.05797	0.0104995											0.11595	0.0297009
	0.06957	0.0138037		0.05797	0.0104995		0.15073	0.0440213		0.06957	0.0138037	1032	0.05797	0.0104995											0.04638	0.0075138
	0.04638	0.0075138		0.08116	0.0173931		0.11595	0.0297009		0.05797	0.0104995	1033	0.04638	0.0075138											0.04638	0.0075138
	0.02319	0.00265653		0.04638	0.0075138		0.01159	0.000938618		0.10435	0.0253573	1034	0.05797	0.0104995											0.10435	0.0253573
	0.03478	0.00487931		0.13914	0.0390429		0.18552	0.0601104		0.10435	0.0253573	1035	0.02319	0.00265653											0.13914	0.0390429
	0.01159	0.000938618		0.01159	0.000938618		0.11595	0.0297009		0.03478	0.00487931	1036	0.05797	0.0104995											0.08116	0.0173931
	0.06957	0.0138037		0.16233	0.0491996		0.10435	0.0253573		0.08116	0.0173931	1037	0.03478	0.00487931											0.04638	0.0075138
	0.15073	0.0440213		0.11595	0.0297009		0.15073	0.0440213		0.12754	0.0342636	1038	0.08116	0.0173931											0.04638	0.0075138
	0.2203	0.0777832		0.04638	0.0075138		0.09276	0.0212522		0.08116	0.0173931	1039	0.08116	0.0173931											0.01159	0.000938618
	0.08116	0.0173931		0.12754	0.0342636		0.17392	0.0545617		0.13914	0.0390429	1040	0.02319	0.00265653											0.12754	0.0342636
	0.19711	0.0658304		0.15073	0.0440213		0.09276	0.0212522		0.18552	0.0601104	1041	0.01159	0.000938618											0.10435	0.0253573
	0.10435	0.0253573		0.25509	0.0969179		0.02319	0.00265653		0.04638	0.0075138	1042	0.09276	0.0212522											0.04638	0.0075138
	0.01159	0.000938618		0.13914	0.0390429		0.25509	0.0969179		0.17392	0.0545617	1043	0.11595	0.0297009											0.04638	0.0075138
	0.20871	0.0717263		0.2203	0.0777832		0.16233	0.0491996		0.06957	0.0138037	1044	0.06957	0.0138037											0.12754	0.0342636
	0.04638	0.0075138		0.18552	0.0601104		0.02319	0.00265653		0.04638	0.0075138	1045	0.11595	0.0297009											0.08116	0.0173931
	0.05797	0.0104995		0.20871	0.0717263		0.12754	0.0342636		0.09276	0.0212522	1046	0.06957	0.0138037											0.02319	0.00265653
	0.04638	0.0075138		0.12754	0.0342636		0.10435	0.0253573		0.12754	0.0342636	1047	0.10435	0.0253573											0.08116	0.0173931
	0.16233	0.0491996		0.06957	0.0138037		0.05797	0.0104995		0.04638	0.0075138	1048	0.04638	0.0075138											0.04638	0.0075138
	0.04638	0.0075138		0.20871	0.0717263		0.10435	0.0253573		0.06957	0.0138037	1049	0.05797	0.0104995											0.08116	0.0173931
	0.12754	0.0342636		0.08116	0.0173931		0.05797	0.0104995		0.10435	0.0253573	1050	0.08116	0.0173931											0.08116	0.0173931
	0.02319	0.00265653		0.10435	0.0253573		0.06957	0.0138037		0.10435	0.0253573	1051	0.13914	0.0390429											0.04638	0.0075138
	0.03478	0.00487931		0.09276	0.0212522		0.05797	0.0104995		0.08116	0.0173931	1052	0.11595	0.0297009											0.09276	0.0212522
	0.11595	0.0297009		0.02319	0.00265653		0.16233	0.0491996		0.02319	0.00265653	1053	0.10435	0.0253573											0.02319	0.00265653
	0.04638	0.0075138		0.06957	0.0138037		0.12754	0.0342636		0.08116	0.0173931	1054	0.03478	0.00487931											0.04638	0.0075138
	0.02319	0.00265653		0.01159	0.000938618		0.02319	0.00265653		0.06957	0.0138037	1055	0.02319	0.00265653											0.08116	0.0173931
	0.08116	0.0173931		0.08116	0.0173931		0.18552	0.0601104		0.10435	0.0253573	1056	0.01159	0.000938618											0.17392	0.0545617
	0.04638	0.0075138		0.27828	0.11043		0.18552	0.0601104		0.04638	0.0075138	1057	0.08116	0.0173931											0.08116	0.0173931
	0.06957	0.0138037		0.04638	0.0075138		0.05797	0.0104995		0.04638	0.0075138	1058	0.03478	0.00487931											0.13914	0.0390429
	0.20871	0.0717263		0.04638	0.0075138		0.04638	0.0075138		0.05797	0.0104995	1059	0.02319	0.00265653											0.05797	0.0104995
	0.06957	0.0138037		0.10435	0.0253573		0.12754	0.0342636		0.09276	0.0212522	1060	0.02319	0.00265653											0.05797	0.0104995
	0.05797	0.0104995		0.02319	0.00265653		0.11595	0.0297009		0.05797	0.0104995	1061	0.02319	0.00265653											0.06957	0.0138037
	0.16233	0.0491996		0.03478	0.00487931		0.16233	0.0491996		0.03478	0.00487931	1062	0.09276	0.0212522											0.05797	0.0104995
	0.16233	0.0491996		0.08116	0.0173931		0.20871	0.0717263		0.10435	0.0253573	1063	0.03478	0.00487931											0.12754	0.0342636
	0.15073	0.0440213		0.04638	0.0075138		0.04638	0.0075138		0.11595	0.0297009	1064	0.03478	0.00487931											0.04638	0.0075138
	0.47539	0.246569		0.11595	0.0297009		0.05797	0.0104995		0.16233	0.0491996	1065	0.03478	0.00487931											0.06957	0.0138037
	0.10435	0.0253573		0.10435	0.0253573		0.2319	0.0840069		0.08116	0.0173931	1066	0.15073	0.0440213											0.03478	0.00487931
	0.02319	0.00265653		0.10435	0.0253573		0.19711	0.0658304		0.04638	0.0075138	1067	0.08116	0.0173931											0.09276	0.0212522
	0.05797	0.0104995		0.16233	0.0491996		0.02319	0.00265653		0.08116	0.0173931	1068	0.08116	0.0173931											0.06957	0.0138037
	0.17392	0.0545617		0.02319	0.00265653		0.01159	0.000938618		0.04638	0.0075138	1069	0.02319	0.00265653											0.01159	0.000938618
	0.12754	0.0342636		0.18552	0.0601104		0.06957	0.0138037		0.16233	0.0491996	1070	0.02319	0.00265653											0.09276	0.0212522
	0.02319	0.00265653		0.04638	0.0075138		0.09276	0.0212522		0.08116	0.0173931	1071	0.03478	0.00487931											0.10435	0.0253573
	0.15073	0.0440213		0.04638	0.0075138		0.02319	0.00265653		0.02319	0.00265653	1072	0.10435	0.0253573											0.02319	0.00265653
	0.01159	0.000938618		0.04638	0.0075138		0.01159	0.000938618		0.02319	0.00265653	1073	0.09276	0.0212522											0.04638	0.0075138
	0.05797	0.0104995		0.08116	0.0173931		0.08116	0.0173931		0.04638	0.0075138	1074	0.02319	0.00265653											0.08116	0.0173931
	0.16233	0.0491996		0.06957	0.0138037		0.31306	0.131767		0.06957	0.0138037	1075	0.05797	0.0104995											0.03478	0.00487931
	0.10435	0.0253573		0.17392	0.0545617		0.11595	0.0297009		0.11595	0.0297009	1076	0.04638	0.0075138											0.01159	0.000938618
	0.08116	0.0173931		0.03478	0.00487931		0.01159	0.000938618		0.04638	0.0075138	1077	0.06957	0.0138037											0.02319	0.00265653
	0.08116	0.0173931		0.01159	0.000938618		0.04638	0.0075138		0.11595	0.0297009	1078	0.13914	0.0390429											0.08116	0.0173931
	0.2319	0.0840069		0.2319	0.0840069		0.01159	0.000938618		0.02319	0.00265653	1079	0.10435	0.0253573											0.01159	0.000938618
	0.08116	0.0173931		0.11595	0.0297009		0.06957	0.0138037		0.08116	0.0173931	1080	0.04638	0.0075138											0.17392	0.0545617
	0.16233	0.0491996		0.13914	0.0390429		0.01159	0.000938618		0.01159	0.000938618	1081	0.08116	0.0173931											0.03478	0.00487931
	0.03478	0.00487931		0.10435	0.0253573		0.08116	0.0173931		0.06957	0.0138037	1082	0.09276	0.0212522											0.05797	0.0104995
	0.16233	0.0491996		0.01159	0.000938618		0.04638	0.0075138		0.09276	0.0212522	1083	0.06957	0.0138037											0.06957	0.0138037
	0.04638	0.0075138		0.12754	0.0342636		0.02319	0.00265653		0.10435	0.0253573	1084	0.04638	0.0075138											0.10435	0.0253573
	0.10435	0.0253573		0.03478	0.00487931		0.15073	0.0440213		0.02319	0.00265653	1085	0.08116	0.0173931											0.11595	0.0297009
	0.09276	0.0212522		0.2203	0.0777832		0.13914	0.0390429		0.01159	0.000938618	1086	0.01159	0.000938618											0.04638	0.0075138
	0.02319	0.00265653		0.08116	0.0173931		0.03478	0.00487931		0.06957	0.0138037	1087	0.01159	0.000938618											0.18552	0.0601104
	0.11595	0.0297009		0.04638	0.0075138		0.03478	0.00487931		0.09276	0.0212522	1088	0.04638	0.0075138											0.09276	0.0212522
	0.08116	0.0173931		0.09276	0.0212522		0.03478	0.00487931		0.09276	0.0212522	1089	0.01159	0.000938618											0.10435	0.0253573
	0.04638	0.0075138		0.05797	0.0104995		0.03478	0.00487931		0.10435	0.0253573	1090	0.03478	0.00487931											0.01159	0.000938618
	0.35944	0.162108		0.08116	0.0173931		0.05797	0.0104995		0.06957	0.0138037	1091	0.08116	0.0173931											0.02319	0.00265653
	0.01159	0.000938618		0.09276	0.0212522		0.06957	0.0138037		0.13914	0.0390429	1092	0.02319	0.00265653											0.02319	0.00265653
	0.08116	0.0173931		0.03478	0.00487931		0.03478	0.00487931		0.04638	0.0075138	1093	0.01159	0.000938618											0.01159	0.000938618
	0.09276	0.0212522		0.03478	0.00487931		0.02319	0.00265653		0.04638	0.0075138	1094	0.04638	0.0075138											0.04638	0.0075138
	0.02319	0.00265653		0.03478	0.00487931		0.03478	0.00487931		0.02319	0.00265653	1095	0.18552	0.0601104											0.10435	0.0253573
	0.08116	0.0173931		0.01159	0.000938618		0.01159	0.000938618		0.02319	0.00265653	1096	0.15073	0.0440213											0.02319	0.00265653
	0.06957	0.0138037		0.04638	0.0075138		0.51018	0.274125		0.02319	0.00265653	1097	0.12754	0.0342636											0.05797	0.0104995
	0.04638	0.0075138		0.11595	0.0297009		0.08116	0.0173931		0.08116	0.0173931	1098	0.02319	0.00265653											0.05797	0.0104995
	0.06957	0.0138037		0.01159	0.000938618		0.18552	0.0601104		0.09276	0.0212522	1099	0.04638	0.0075138											0.12754	0.0342636
	0.2319	0.0840069		0.02319	0.00265653		0.05797	0.0104995		0.03478	0.00487931	1100	0.02319	0.00265653											0.12754	0.0342636
	0.01159	0.000938618		0.09276	0.0212522		0.11595	0.0297009		0.04638	0.0075138	1101	0.09276	0.0212522											0.09276	0.0212522
	0.09276	0.0212522		0.06957	0.0138037		0.10435	0.0253573		0.16233	0.0491996	1102	0.09276	0.0212522											0.08116	0.0173931
	0.30147	0.124517		0.06957	0.0138037		0.04638	0.0075138		0.10435	0.0253573	1103	0.11595	0.0297009											0.16233	0.0491996
	0.11595	0.0297009		0.04638	0.0075138		0.09276	0.0212522		0.08116	0.0173931	1104	0.05797	0.0104995											0.13914	0.0390429
	0.08116	0.0173931		0.12754	0.0342636		0.02319	0.00265653		0.09276	0.0212522	1105	0.01159	0.000938618											0.10435	0.0253573
	0.01159	0.000938618		0.08116	0.0173931		0.13914	0.0390429		0.16233	0.0491996	1106	0.03478	0.00487931											0.06957	0.0138037
	0.09276	0.0212522		0.08116	0.0173931		0.17392	0.0545617		0.13914	0.0390429	1107	0.03478	0.00487931											0.15073	0.0440213
	0.25509	0.0969179		0.18552	0.0601104		0.08116	0.0173931		0.12754	0.0342636	1108	0.08116	0.0173931											0.02319	0.00265653
	0.06957	0.0138037		0.01159	0.000938618		0.05797	0.0104995		0.16233	0.0491996	1109	0.18552	0.0601104											0.06957	0.0138037
	0.15073	0.0440213		0.03478	0.00487931		0.02319	0.00265653		0.04638	0.0075138	1110	0.01159	0.000938618											0.06957	0.0138037
	0.04638	0.0075138		0.24349	0.0903827		0.08116	0.0173931		0.09276	0.0212522	1111	0.04638	0.0075138											0.02319	0.00265653
	0.08116	0.0173931		0.08116	0.0173931		0.03478	0.00487931		0.02319	0.00265653	1112	0.11595	0.0297009											0.12754	0.0342636
	0.01159	0.000938618		0.11595	0.0297009		0.05797	0.0104995		0.11595	0.0297009	1113	0.09276	0.0212522											0.04638	0.0075138
	0.05797	0.0104995		0.11595	0.0297009		0.25509	0.0969179		0.10435	0.0253573	1114	0.09276	0.0212522											0.05797	0.0104995
	0.08116	0.0173931		0.02319	0.00265653		0.18552	0.0601104		0.06957	0.0138037	1115	0.06957	0.0138037											0.08116	0.0173931
	0.12754	0.0342636		0.05797	0.0104995		0.11595	0.0297009		0.09276	0.0212522	1116	0.05797	0.0104995											0.15073	0.0440213
	0.03478	0.00487931		0.12754	0.0342636		0.12754	0.0342636		0.10435	0.0253573	1117	0.02319	0.00265653											0.04638	0.0075138
	0.11595	0.0297009		0.16233	0.0491996		0.19711	0.0658304		0.02319	0.00265653	1118	0.04638	0.0075138											0.08116	0.0173931
	0.16233	0.0491996		0.05797	0.0104995		0.12754	0.0342636		0.04638	0.0075138	1119	0.2203	0.0777832											0.06957	0.0138037
	0.06957	0.0138037		0.08116	0.0173931		0.02319	0.00265653		0.03478	0.00487931	1120	0.13914	0.0390429											0.05797	0.0104995
	0.15073	0.0440213		0.10435	0.0253573		0.08116	0.0173931		0.06957	0.0138037	1121	0.08116	0.0173931											0.10435	0.0253573
	0.06957	0.0138037		0.03478	0.00487931		0.02319	0.00265653		0.03478	0.00487931	1122	0.09276	0.0212522											0.08116	0.0173931
	0.04638	0.0075138		0.01159	0.000938618		0.01159	0.000938618		0.09276	0.0212522	1123	0.04638	0.0075138											0.04638	0.0075138
	0.02319	0.00265653		0.05797	0.0104995		0.16233	0.0491996		0.13914	0.0390429	1124	0.11595	0.0297009											0.05797	0.0104995
	0.05797	0.0104995		0.04638	0.0075138		0.09276	0.0212522		0.05797	0.0104995	1125	0.06957	0.0138037											0.09276	0.0212522
	0.05797	0.0104995		0.01159	0.000938618		0.08116	0.0173931		0.12754	0.0342636	1126	0.08116	0.0173931											0.09276	0.0212522
	0.01159	0.000938618		0.11595	0.0297009		0.55656	0.312343		0.06957	0.0138037	1127	0.04638	0.0075138											0.02319	0.00265653
	0.09276	0.0212522		0.08116	0.0173931		0.12754	0.0342636		0.09276	0.0212522	1128	0.11595	0.0297009											0.09276	0.0212522
	0.25509	0.0969179		0.25509	0.0969179		0.24349	0.0903827		0.04638	0.0075138	1129	0.02319	0.00265653											0.09276	0.0212522
	0.12754	0.0342636		0.02319	0.00265653		0.26668	0.103598		0.01159	0.000938618	1130	0.05797	0.0104995											0.04638	0.0075138
	0.10435	0.0253573		0.10435	0.0253573		0.03478	0.00487931		0.06957	0.0138037	1131	0.09276	0.0212522											0.02319	0.00265653
	0.12754	0.0342636		0.04638	0.0075138		0.12754	0.0342636		0.08116	0.0173931	1132	0.04638	0.0075138											0.02319	0.00265653
	0.15073	0.0440213		0.02319	0.00265653		0.06957	0.0138037		0.01159	0.000938618	1133	0.05797	0.0104995											0.04638	0.0075138
	0.10435	0.0253573		0.08116	0.0173931		0.09276	0.0212522		0.05797	0.0104995	1134	0.01159	0.000938618											0.03478	0.00487931
	0.13914	0.0390429		0.08116	0.0173931		0.04638	0.0075138		0.04638	0.0075138	1135	0.02319	0.00265653											0.09276	0.0212522
	0.04638	0.0075138		0.08116	0.0173931		0.02319	0.00265653		0.01159	0.000938618	1136	0.02319	0.00265653											0.16233	0.0491996
	0.01159	0.000938618		0.12754	0.0342636		0.05797	0.0104995		0.09276	0.0212522	1137	0.02319	0.00265653											0.05797	0.0104995
	0.11595	0.0297009		0.02319	0.00265653		0.03478	0.00487931		0.10435	0.0253573	1138	0.08116	0.0173931											0.03478	0.00487931
	0.01159	0.000938618		0.06957	0.0138037		0.10435	0.0253573		0.04638	0.0075138	1139	0.06957	0.0138037											0.12754	0.0342636
	0.2203	0.0777832		0.03478	0.00487931		0.2319	0.0840069		0.18552	0.0601104	1140	0.04638	0.0075138											0.04638	0.0075138
	0.10435	0.0253573		0.06957	0.0138037		0.02319	0.00265653		0.08116	0.0173931	1141	0.04638	0.0075138											0.08116	0.0173931
	0.10435	0.0253573		0.03478	0.00487931		0.16233	0.0491996		0.02319	0.00265653	1142	0.06957	0.0138037											0.04638	0.0075138
	0.13914	0.0390429		0.05797	0.0104995		0.08116	0.0173931		0.09276	0.0212522	1143	0.06957	0.0138037											0.03478	0.00487931
	0.10435	0.0253573		0.11595	0.0297009		0.24349	0.0903827		0.04638	0.0075138	1144	0.02319	0.00265653											0.02319	0.00265653
	0.05797	0.0104995		0.02319	0.00265653		0.20871	0.0717263		0.04638	0.0075138	1145	0.11595	0.0297009											0.16233	0.0491996
	0.02319	0.00265653		0.03478	0.00487931		0.06957	0.0138037		0.05797	0.0104995	1146	0.02319	0.00265653											0.06957	0.0138037
	0.03478	0.00487931		0.05797	0.0104995		0.12754	0.0342636		0.06957	0.0138037	1147	0.10435	0.0253573											0.01159	0.000938618
	0.05797	0.0104995		0.04638	0.0075138		0.13914	0.0390429		0.08116	0.0173931	1148	0.05797	0.0104995											0.08116	0.0173931
	0.13914	0.0390429		0.28987	0.1174		0.11595	0.0297009		0.09276	0.0212522	1149	0.19711	0.0658304											0.11595	0.0297009
	0.20871	0.0717263		0.10435	0.0253573		0.09276	0.0212522		0.05797	0.0104995	1150	0.03478	0.00487931											0.03478	0.00487931
	0.05797	0.0104995		0.05797	0.0104995		0.11595	0.0297009		0.05797	0.0104995	1151	0.08116	0.0173931											0.03478	0.00487931
	0.17392	0.0545617		0.06957	0.0138037		0.20871	0.0717263		0.04638	0.0075138	1152	0.02319	0.00265653											0.10435	0.0253573
	0.13914	0.0390429		0.2203	0.0777832		0.02319	0.00265653		0.06957	0.0138037	1153	0.18552	0.0601104											0.01159	0.000938618
	0.01159	0.000938618		0.10435	0.0253573		0.08116	0.0173931		0.06957	0.0138037	1154	0.06957	0.0138037											0.05797	0.0104995
	0.11595	0.0297009		0.04638	0.0075138		0.05797	0.0104995		0.04638	0.0075138	1155	0.05797	0.0104995											0.04638	0.0075138
	0.03478	0.00487931		0.24349	0.0903827		0.02319	0.00265653		0.15073	0.0440213	1156	0.03478	0.00487931											0.04638	0.0075138
	0.10435	0.0253573		0.08116	0.0173931		0.02319	0.00265653		0.01159	0.000938618	1157	0.02319	0.00265653											0.06957	0.0138037
	0.18552	0.0601104		0.11595	0.0297009		0.04638	0.0075138		0.02319	0.00265653	1158	0.05797	0.0104995											0.02319	0.00265653
	0.04638	0.0075138		0.02319	0.00265653		0.10435	0.0253573		0.01159	0.000938618	1159	0.08116	0.0173931											0.06957	0.0138037
	0.05797	0.0104995		0.09276	0.0212522		0.06957	0.0138037		0.02319	0.00265653	1160	0.31306	0.131767											0.08116	0.0173931
	0.04638	0.0075138		0.11595	0.0297009		0.2319	0.0840069		0.05797	0.0104995	1161	0.09276	0.0212522											0.11595	0.0297009
	0.10435	0.0253573		0.08116	0.0173931		0.2203	0.0777832		0.04638	0.0075138	1162	0.12754	0.0342636											0.13914	0.0390429
	0.01159	0.000938618		0.27828	0.11043		0.13914	0.0390429		0.02319	0.00265653	1163	0.05797	0.0104995											0.04638	0.0075138
	0.15073	0.0440213		0.04638	0.0075138		0.02319	0.00265653		0.04638	0.0075138	1164	0.09276	0.0212522											0.04638	0.0075138
	0.04638	0.0075138		0.04638	0.0075138		0.03478	0.00487931		0.03478	0.00487931	1165	0.04638	0.0075138											0.02319	0.00265653
	0.15073	0.0440213		0.10435	0.0253573		0.08116	0.0173931		0.04638	0.0075138	1166	0.11595	0.0297009											0.11595	0.0297009
	0.16233	0.0491996		0.09276	0.0212522		0.08116	0.0173931		0.05797	0.0104995	1167	0.04638	0.0075138											0.01159	0.000938618
	0.08116	0.0173931		0.03478	0.00487931		0.2319	0.0840069		0.09276	0.0212522	1168	0.10435	0.0253573
	0.01159	0.000938618		0.02319	0.00265653		0.09276	0.0212522		0.06957	0.0138037	1169	0.01159	0.000938618
	0.02319	0.00265653		0.05797	0.0104995		0.11595	0.0297009		0.16233	0.0491996	1170	0.06957	0.0138037
	0.16233	0.0491996		0.17392	0.0545617		0.03478	0.00487931		0.09276	0.0212522	1171	0.06957	0.0138037
	0.01159	0.000938618		0.05797	0.0104995		0.02319	0.00265653		0.02319	0.00265653	1172	0.02319	0.00265653
	0.05797	0.0104995		0.05797	0.0104995		0.12754	0.0342636		0.10435	0.0253573	1173	0.09276	0.0212522
	0.04638	0.0075138		0.10435	0.0253573		0.04638	0.0075138		0.04638	0.0075138	1174	0.06957	0.0138037
	0.08116	0.0173931		0.08116	0.0173931		0.20871	0.0717263		0.09276	0.0212522	1175	0.02319	0.00265653
	0.04638	0.0075138		0.12754	0.0342636		0.19711	0.0658304		0.06957	0.0138037	1176	0.04638	0.0075138
	0.01159	0.000938618		0.05797	0.0104995		0.17392	0.0545617		0.08116	0.0173931	1177	0.16233	0.0491996
	0.10435	0.0253573		0.02319	0.00265653		0.18552	0.0601104		0.12754	0.0342636	1178	0.01159	0.000938618
	0.04638	0.0075138		0.16233	0.0491996		0.02319	0.00265653		0.04638	0.0075138	1179	0.10435	0.0253573
	0.04638	0.0075138		0.05797	0.0104995		0.24349	0.0903827		0.24349	0.0903827	1180	0.09276	0.0212522
	0.04638	0.0075138		0.02319	0.00265653		0.09276	0.0212522		0.05797	0.0104995	1181	0.09276	0.0212522
	0.09276	0.0212522		0.04638	0.0075138		0.09276	0.0212522		0.08116	0.0173931	1182	0.04638	0.0075138
	0.01159	0.000938618		0.20871	0.0717263		0.12754	0.0342636		0.03478	0.00487931	1183	0.06957	0.0138037
	0.03478	0.00487931		0.15073	0.0440213		0.09276	0.0212522		0.11595	0.0297009	1184	0.05797	0.0104995
	0.01159	0.000938618		0.20871	0.0717263		0.05797	0.0104995		0.13914	0.0390429	1185	0.08116	0.0173931
	0.39423	0.186204		0.10435	0.0253573		0.01159	0.000938618		0.09276	0.0212522	1186	0.01159	0.000938618
	0.08116	0.0173931		0.02319	0.00265653		0.05797	0.0104995		0.03478	0.00487931	1187	0.04638	0.0075138
	0.20871	0.0717263		0.03478	0.00487931		0.06957	0.0138037		0.04638	0.0075138	1188	0.10435	0.0253573
	0.06957	0.0138037		0.11595	0.0297009		0.05797	0.0104995		0.03478	0.00487931	1189	0.06957	0.0138037
	0.12754	0.0342636		0.04638	0.0075138		0.10435	0.0253573		0.02319	0.00265653	1190	0.04638	0.0075138
	0.06957	0.0138037		0.18552	0.0601104		0.04638	0.0075138		0.04638	0.0075138	1191	0.04638	0.0075138
	0.08116	0.0173931		0.15073	0.0440213		0.13914	0.0390429		0.08116	0.0173931	1192	0.13914	0.0390429
	0.08116	0.0173931		0.02319	0.00265653		0.08116	0.0173931		0.11595	0.0297009	1193	0.08116	0.0173931
	0.08116	0.0173931		0.15073	0.0440213		0.05797	0.0104995		0.01159	0.000938618	1194	0.06957	0.0138037
	0.03478	0.00487931		0.73048	0.469652		0.02319	0.00265653		0.03478	0.00487931	1195	0.12754	0.0342636
	0.06957	0.0138037		0.09276	0.0212522		0.09276	0.0212522		0.04638	0.0075138	1196	0.09276	0.0212522
	0.10435	0.0253573		0.01159	0.000938618		0.02319	0.00265653		0.01159	0.000938618	1197	0.09276	0.0212522
	0.04638	0.0075138		0.04638	0.0075138		0.10435	0.0253573		0.13914	0.0390429	1198	0.04638	0.0075138
	0.04638	0.0075138		0.03478	0.00487931		0.16233	0.0491996		0.02319	0.00265653	1199	0.11595	0.0297009
	0.02319	0.00265653		0.06957	0.0138037		0.06957	0.0138037		0.05797	0.0104995	1200	0.16233	0.0491996
	0.02319	0.00265653		0.10435	0.0253573		0.04638	0.0075138		0.06957	0.0138037	1201	0.01159	0.000938618
	0.03478	0.00487931		0.01159	0.000938618		0.08116	0.0173931		0.03478	0.00487931	1202	0.10435	0.0253573
	0.13914	0.0390429		0.04638	0.0075138		0.16233	0.0491996		0.09276	0.0212522	1203	0.08116	0.0173931
	0.04638	0.0075138		0.09276	0.0212522		0.03478	0.00487931		0.03478	0.00487931	1204	0.02319	0.00265653
	0.05797	0.0104995		0.05797	0.0104995		0.02319	0.00265653		0.01159	0.000938618	1205	0.01159	0.000938618
	0.11595	0.0297009		0.09276	0.0212522		0.18552	0.0601104		0.06957	0.0138037	1206	0.02319	0.00265653
	0.03478	0.00487931		0.09276	0.0212522		0.08116	0.0173931		0.10435	0.0253573	1207	0.08116	0.0173931
	0.04638	0.0075138		0.03478	0.00487931		0.06957	0.0138037		0.05797	0.0104995	1208	0.06957	0.0138037
	0.05797	0.0104995		0.11595	0.0297009		0.2319	0.0840069		0.09276	0.0212522	1209	0.02319	0.00265653
	0.03478	0.00487931		0.02319	0.00265653		0.05797	0.0104995		0.01159	0.000938618	1210	0.06957	0.0138037
	0.09276	0.0212522		0.2203	0.0777832		0.18552	0.0601104		0.02319	0.00265653	1211	0.09276	0.0212522
	0.05797	0.0104995		0.01159	0.000938618		0.03478	0.00487931		0.03478	0.00487931	1212	0.05797	0.0104995
	0.01159	0.000938618		0.06957	0.0138037		0.09276	0.0212522		0.01159	0.000938618	1213	0.03478	0.00487931
	0.04638	0.0075138		0.02319	0.00265653		0.04638	0.0075138		0.09276	0.0212522	1214	0.04638	0.0075138
	0.26668	0.103598		0.12754	0.0342636		0.04638	0.0075138		0.08116	0.0173931	1215	0.09276	0.0212522
	0.09276	0.0212522		0.05797	0.0104995		0.16233	0.0491996		0.05797	0.0104995
	0.18552	0.0601104		0.12754	0.0342636		0.15073	0.0440213		0.01159	0.000938618
	0.09276	0.0212522		0.04638	0.0075138		0.06957	0.0138037		0.06957	0.0138037
	0.04638	0.0075138		0.04638	0.0075138		0.25509	0.0969179		0.06957	0.0138037
	0.03478	0.00487931		0.11595	0.0297009		0.13914	0.0390429		0.04638	0.0075138
	0.04638	0.0075138		0.09276	0.0212522		0.06957	0.0138037		0.04638	0.0075138
	0.02319	0.00265653		0.08116	0.0173931		0.05797	0.0104995		0.03478	0.00487931
	0.09276	0.0212522		0.08116	0.0173931		0.02319	0.00265653		0.03478	0.00487931
	0.10435	0.0253573		0.06957	0.0138037		0.01159	0.000938618		0.03478	0.00487931
	0.16233	0.0491996		0.02319	0.00265653		0.10435	0.0253573		0.04638	0.0075138
	0.02319	0.00265653		0.11595	0.0297009		0.16233	0.0491996		0.02319	0.00265653
	0.05797	0.0104995		0.04638	0.0075138		0.17392	0.0545617		0.02319	0.00265653
	0.02319	0.00265653		0.08116	0.0173931		0.11595	0.0297009		0.03478	0.00487931
	0.01159	0.000938618		0.05797	0.0104995		0.15073	0.0440213		0.03478	0.00487931
	0.09276	0.0212522		0.09276	0.0212522		0.12754	0.0342636		0.02319	0.00265653
	0.24349	0.0903827		0.15073	0.0440213		0.13914	0.0390429		0.01159	0.000938618
	0.33625	0.146675		0.10435	0.0253573		0.16233	0.0491996		0.06957	0.0138037
	0.15073	0.0440213		0.17392	0.0545617		0.18552	0.0601104		0.08116	0.0173931
	0.04638	0.0075138		0.13914	0.0390429		0.13914	0.0390429		0.11595	0.0297009
	0.04638	0.0075138		0.13914	0.0390429		0.03478	0.00487931		0.08116	0.0173931
	0.04638	0.0075138		0.09276	0.0212522		0.10435	0.0253573		0.08116	0.0173931
	0.13914	0.0390429		0.08116	0.0173931		0.04638	0.0075138		0.08116	0.0173931
	0.03478	0.00487931		0.01159	0.000938618		0.10435	0.0253573		0.01159	0.000938618
	0.09276	0.0212522		0.10435	0.0253573		0.11595	0.0297009		0.05797	0.0104995
	0.08116	0.0173931		0.11595	0.0297009		0.03478	0.00487931		0.03478	0.00487931
	0.08116	0.0173931		0.03478	0.00487931		0.17392	0.0545617		0.08116	0.0173931
	0.01159	0.000938618		0.09276	0.0212522		0.08116	0.0173931		0.04638	0.0075138
	0.20871	0.0717263		0.17392	0.0545617		0.11595	0.0297009		0.04638	0.0075138
	0.10435	0.0253573		0.04638	0.0075138		0.09276	0.0212522		0.02319	0.00265653
	0.03478	0.00487931		0.08116	0.0173931		0.18552	0.0601104		0.01159	0.000938618
	0.04638	0.0075138		0.01159	0.000938618		0.26668	0.103598		0.02319	0.00265653
	0.02319	0.00265653		0.16233	0.0491996		0.02319	0.00265653		0.02319	0.00265653
	0.18552	0.0601104		0.04638	0.0075138		0.35944	0.162108		0.02319	0.00265653
	0.08116	0.0173931		0.05797	0.0104995		0.10435	0.0253573		0.03478	0.00487931
	0.10435	0.0253573		0.08116	0.0173931		0.16233	0.0491996		0.05797	0.0104995
	0.02319	0.00265653		0.01159	0.000938618		0.05797	0.0104995		0.01159	0.000938618
	0.09276	0.0212522		0.09276	0.0212522		0.09276	0.0212522		0.05797	0.0104995
	0.17392	0.0545617		0.02319	0.00265653		0.08116	0.0173931		0.03478	0.00487931
	0.01159	0.000938618		0.02319	0.00265653		0.10435	0.0253573		0.05797	0.0104995
	0.03478	0.00487931		0.05797	0.0104995		0.02319	0.00265653		0.04638	0.0075138
	0.09276	0.0212522		0.13914	0.0390429		0.13914	0.0390429		0.01159	0.000938618
	0.15073	0.0440213		0.04638	0.0075138		0.03478	0.00487931
	0.04638	0.0075138		0.03478	0.00487931		0.01159	0.000938618
	0.02319	0.00265653		0.02319	0.00265653		0.05797	0.0104995
	0.18552	0.0601104		0.05797	0.0104995		0.06957	0.0138037
	0.13914	0.0390429		0.15073	0.0440213		0.01159	0.000938618
	0.12754	0.0342636		0.16233	0.0491996		0.12754	0.0342636
	0.05797	0.0104995		0.16233	0.0491996		0.09276	0.0212522
	0.08116	0.0173931		0.09276	0.0212522		0.02319	0.00265653
	0.03478	0.00487931		0.12754	0.0342636		0.10435	0.0253573
	0.10435	0.0253573		0.01159	0.000938618		0.13914	0.0390429
	0.01159	0.000938618		0.02319	0.00265653		0.08116	0.0173931
	0.09276	0.0212522		0.04638	0.0075138		0.19711	0.0658304
	0.08116	0.0173931		0.11595	0.0297009		0.08116	0.0173931
	0.08116	0.0173931		0.05797	0.0104995		0.10435	0.0253573
	0.02319	0.00265653		0.05797	0.0104995		0.30147	0.124517
	0.08116	0.0173931		0.04638	0.0075138		0.05797	0.0104995
	0.09276	0.0212522		0.10435	0.0253573		0.19711	0.0658304
	0.05797	0.0104995		0.09276	0.0212522		0.06957	0.0138037
	0.03478	0.00487931		0.02319	0.00265653		0.12754	0.0342636
	0.16233	0.0491996		0.15073	0.0440213		0.08116	0.0173931
	0.17392	0.0545617		0.15073	0.0440213		0.03478	0.00487931
	0.03478	0.00487931		0.08116	0.0173931		0.09276	0.0212522
	0.06957	0.0138037		0.10435	0.0253573		0.06957	0.0138037
	0.12754	0.0342636		0.04638	0.0075138		0.06957	0.0138037
	0.11595	0.0297009		0.02319	0.00265653		0.09276	0.0212522
	0.10435	0.0253573		0.13914	0.0390429		0.01159	0.000938618
	0.01159	0.000938618		0.01159	0.000938618		0.01159	0.000938618
	0.05797	0.0104995		0.04638	0.0075138		0.09276	0.0212522
	0.11595	0.0297009		0.11595	0.0297009		0.04638	0.0075138
	0.10435	0.0253573		0.03478	0.00487931		0.18552	0.0601104
	0.06957	0.0138037		0.04638	0.0075138		0.12754	0.0342636
	0.03478	0.00487931		0.11595	0.0297009		0.08116	0.0173931
	0.05797	0.0104995		0.13914	0.0390429		0.18552	0.0601104
	0.02319	0.00265653		0.13914	0.0390429		0.05797	0.0104995
	0.01159	0.000938618		0.08116	0.0173931		0.34785	0.154331
	0.19711	0.0658304		0.15073	0.0440213		0.08116	0.0173931
	0.04638	0.0075138		0.02319	0.00265653		0.01159	0.000938618
	0.05797	0.0104995		0.02319	0.00265653		0.09276	0.0212522
	0.09276	0.0212522		0.01159	0.000938618		0.24349	0.0903827
	0.05797	0.0104995		0.06957	0.0138037		0.05797	0.0104995
	0.11595	0.0297009		0.08116	0.0173931		0.28987	0.1174
	0.2319	0.0840069		0.06957	0.0138037		0.03478	0.00487931
	0.04638	0.0075138		0.13914	0.0390429		0.2203	0.0777832
	0.03478	0.00487931		0.06957	0.0138037		0.04638	0.0075138
	0.10435	0.0253573		0.09276	0.0212522		0.10435	0.0253573
	0.06957	0.0138037		0.02319	0.00265653		0.04638	0.0075138
	0.05797	0.0104995		0.09276	0.0212522		0.41742	0.202873
	0.05797	0.0104995		0.10435	0.0253573		0.04638	0.0075138
	0.11595	0.0297009		0.11595	0.0297009		0.05797	0.0104995
	0.06957	0.0138037		0.08116	0.0173931		0.09276	0.0212522
	0.06957	0.0138037		0.03478	0.00487931		0.03478	0.00487931
	0.06957	0.0138037		0.08116	0.0173931		0.05797	0.0104995
	0.01159	0.000938618		0.12754	0.0342636		0.20871	0.0717263
	0.06957	0.0138037		0.01159	0.000938618		0.10435	0.0253573
	0.12754	0.0342636		0.04638	0.0075138		0.08116	0.0173931
	0.05797	0.0104995		0.04638	0.0075138		0.01159	0.000938618
	0.09276	0.0212522		0.11595	0.0297009		0.01159	0.000938618
	0.10435	0.0253573		0.11595	0.0297009		0.15073	0.0440213
	0.13914	0.0390429		0.01159	0.000938618		0.09276	0.0212522
	0.06957	0.0138037		0.02319	0.00265653		0.25509	0.0969179
	0.10435	0.0253573		0.03478	0.00487931		0.13914	0.0390429
	0.02319	0.00265653		0.01159	0.000938618		0.16233	0.0491996
	0.09276	0.0212522		0.03478	0.00487931		0.12754	0.0342636
	0.02319	0.00265653		0.09276	0.0212522		0.15073	0.0440213
	0.18552	0.0601104		0.10435	0.0253573		0.30147	0.124517
	0.01159	0.000938618		0.10435	0.0253573		0.03478	0.00487931
	0.10435	0.0253573		0.17392	0.0545617		0.09276	0.0212522
	0.01159	0.000938618		0.06957	0.0138037		0.2319	0.0840069
				0.02319	0.00265653		0.05797	0.0104995
				0.09276	0.0212522		0.09276	0.0212522
				0.18552	0.0601104		0.13914	0.0390429
				0.31306	0.131767		0.01159	0.000938618
				0.17392	0.0545617		0.04638	0.0075138
				0.06957	0.0138037		0.10435	0.0253573
				0.05797	0.0104995		0.13914	0.0390429
				0.01159	0.000938618		0.03478	0.00487931
				0.10435	0.0253573		0.04638	0.0075138
				0.13914	0.0390429		0.19711	0.0658304
				0.26668	0.103598		0.16233	0.0491996
				0.03478	0.00487931		0.2319	0.0840069
				0.02319	0.00265653		0.24349	0.0903827
				0.08116	0.0173931		0.05797	0.0104995
				0.11595	0.0297009		0.15073	0.0440213
				0.02319	0.00265653		0.08116	0.0173931
				0.08116	0.0173931		0.33625	0.146675
				0.12754	0.0342636		0.15073	0.0440213
				0.09276	0.0212522		0.08116	0.0173931
				0.06957	0.0138037		0.53337	0.293026
				0.01159	0.000938618		0.10435	0.0253573
				0.12754	0.0342636		0.04638	0.0075138
				0.11595	0.0297009		0.02319	0.00265653
				0.09276	0.0212522		0.03478	0.00487931
				0.02319	0.00265653		0.06957	0.0138037
				0.06957	0.0138037		0.05797	0.0104995
				0.04638	0.0075138		0.16233	0.0491996
				0.03478	0.00487931		0.33625	0.146675
				0.04638	0.0075138		0.01159	0.000938618
				0.08116	0.0173931		0.04638	0.0075138
				0.08116	0.0173931		0.03478	0.00487931
				0.03478	0.00487931		0.02319	0.00265653
				0.06957	0.0138037		0.12754	0.0342636
				0.11595	0.0297009		0.10435	0.0253573
				0.02319	0.00265653		0.04638	0.0075138
				0.02319	0.00265653		0.15073	0.0440213
				0.08116	0.0173931		0.04638	0.0075138
				0.13914	0.0390429		0.20871	0.0717263
				0.03478	0.00487931		0.2203	0.0777832
				0.08116	0.0173931		0.10435	0.0253573
				0.09276	0.0212522		0.2203	0.0777832
				0.04638	0.0075138		0.03478	0.00487931
				0.01159	0.000938618		0.18552	0.0601104
				0.05797	0.0104995		0.01159	0.000938618
				0.02319	0.00265653		0.02319	0.00265653
				0.06957	0.0138037		0.01159	0.000938618
				0.08116	0.0173931		0.04638	0.0075138
				0.2319	0.0840069		0.08116	0.0173931
				0.06957	0.0138037		0.09276	0.0212522
				0.04638	0.0075138		0.09276	0.0212522
				0.16233	0.0491996		0.02319	0.00265653
				0.05797	0.0104995		0.02319	0.00265653
				0.01159	0.000938618		0.13914	0.0390429
				0.12754	0.0342636		0.11595	0.0297009
				0.02319	0.00265653		0.13914	0.0390429
				0.06957	0.0138037		0.08116	0.0173931
				0.04638	0.0075138		0.11595	0.0297009
				0.08116	0.0173931		0.06957	0.0138037
				0.04638	0.0075138		0.10435	0.0253573
				0.02319	0.00265653		0.09276	0.0212522
				0.04638	0.0075138		0.09276	0.0212522
				0.01159	0.000938618		0.04638	0.0075138
				0.03478	0.00487931		0.24349	0.0903827
				0.17392	0.0545617		0.2319	0.0840069
				0.28987	0.1174		0.05797	0.0104995
				0.03478	0.00487931		0.15073	0.0440213
				0.12754	0.0342636		0.06957	0.0138037
				0.05797	0.0104995		0.09276	0.0212522
				0.2319	0.0840069		0.11595	0.0297009
				0.19711	0.0658304		0.10435	0.0253573
				0.08116	0.0173931		0.19711	0.0658304
				0.04638	0.0075138		0.13914	0.0390429
				0.13914	0.0390429		0.09276	0.0212522
				0.12754	0.0342636		0.03478	0.00487931
				0.02319	0.00265653		0.05797	0.0104995
				0.06957	0.0138037		0.15073	0.0440213
				0.05797	0.0104995		0.04638	0.0075138
				0.03478	0.00487931		0.10435	0.0253573
				0.01159	0.000938618		0.2203	0.0777832
				0.11595	0.0297009		0.10435	0.0253573
				0.11595	0.0297009		0.05797	0.0104995
				0.10435	0.0253573		0.08116	0.0173931
				0.06957	0.0138037		0.10435	0.0253573
				0.30147	0.124517		0.10435	0.0253573
				0.10435	0.0253573		0.01159	0.000938618
				0.19711	0.0658304		0.12754	0.0342636
				0.05797	0.0104995		0.08116	0.0173931
				0.02319	0.00265653		0.02319	0.00265653
				0.08116	0.0173931		0.01159	0.000938618
				0.05797	0.0104995		0.20871	0.0717263
				0.09276	0.0212522		0.2203	0.0777832
				0.10435	0.0253573		0.04638	0.0075138
				0.11595	0.0297009		0.12754	0.0342636
				0.13914	0.0390429		0.18552	0.0601104
				0.10435	0.0253573		0.11595	0.0297009
				0.03478	0.00487931		0.04638	0.0075138
				0.04638	0.0075138		0.01159	0.000938618
				0.01159	0.000938618		0.11595	0.0297009
				0.03478	0.00487931		0.02319	0.00265653
				0.01159	0.000938618		0.04638	0.0075138
							0.16233	0.0491996
							0.16233	0.0491996
							0.01159	0.000938618
							0.13914	0.0390429
							0.01159	0.000938618
							0.08116	0.0173931
							0.10435	0.0253573
							0.24349	0.0903827
							0.08116	0.0173931
							0.01159	0.000938618
							0.02319	0.00265653
							0.01159	0.000938618
							0.06957	0.0138037
							0.04638	0.0075138
							0.12754	0.0342636
							0.08116	0.0173931
							0.17392	0.0545617
							0.08116	0.0173931
							0.25509	0.0969179
							0.08116	0.0173931
							0.33625	0.146675
							0.11595	0.0297009
							0.04638	0.0075138
							0.05797	0.0104995
							0.04638	0.0075138
							0.13914	0.0390429
							0.12754	0.0342636
							0.04638	0.0075138
							0.03478	0.00487931
							0.08116	0.0173931
							0.13914	0.0390429
							0.09276	0.0212522
							0.11595	0.0297009
							0.20871	0.0717263
							0.01159	0.000938618
							0.01159	0.000938618
							0.08116	0.0173931
							0.13914	0.0390429
							0.09276	0.0212522
							0.03478	0.00487931
							0.09276	0.0212522
							0.11595	0.0297009
							0.06957	0.0138037
							0.02319	0.00265653
							0.02319	0.00265653
							0.01159	0.000938618
							0.06957	0.0138037
							0.05797	0.0104995
							0.02319	0.00265653
							0.04638	0.0075138
							0.2203	0.0777832
							0.30147	0.124517
							0.11595	0.0297009
							0.11595	0.0297009
							0.05797	0.0104995
							0.02319	0.00265653
							0.08116	0.0173931
							0.04638	0.0075138
							0.04638	0.0075138
							0.10435	0.0253573
							0.04638	0.0075138
							0.11595	0.0297009
							0.2319	0.0840069
							0.01159	0.000938618
							0.01159	0.000938618
							0.09276	0.0212522
							0.10435	0.0253573
							0.10435	0.0253573
							0.10435	0.0253573
							0.05797	0.0104995
							0.2203	0.0777832
							0.09276	0.0212522
							0.15073	0.0440213
							0.02319	0.00265653
							0.05797	0.0104995
							0.09276	0.0212522
							0.17392	0.0545617
							0.18552	0.0601104
							0.10435	0.0253573
							0.09276	0.0212522
							0.08116	0.0173931
							0.16233	0.0491996
							0.09276	0.0212522
							0.18552	0.0601104
							0.09276	0.0212522
							0.03478	0.00487931
							0.10435	0.0253573
							0.09276	0.0212522
							0.06957	0.0138037
							0.06957	0.0138037
							0.04638	0.0075138
							0.03478	0.00487931
							0.02319	0.00265653
							0.15073	0.0440213
							0.32466	0.139158
							0.08116	0.0173931
							0.04638	0.0075138
							0.11595	0.0297009
							0.12754	0.0342636
							0.03478	0.00487931
							0.02319	0.00265653
							0.15073	0.0440213
							0.04638	0.0075138
							0.02319	0.00265653
							0.03478	0.00487931
							0.09276	0.0212522
							0.04638	0.0075138
							0.05797	0.0104995
							0.01159	0.000938618
							0.44061	0.220011
							0.04638	0.0075138
							0.01159	0.000938618
							0.04638	0.0075138
							0.08116	0.0173931
							0.28987	0.1174
							0.04638	0.0075138
							0.09276	0.0212522
							0.13914	0.0390429
							0.03478	0.00487931
							0.37104	0.170018
							0.2203	0.0777832
							0.09276	0.0212522
							0.10435	0.0253573
							0.38263	0.178046
							0.02319	0.00265653
							0.09276	0.0212522
							0.18552	0.0601104
							0.04638	0.0075138
							0.11595	0.0297009
							0.06957	0.0138037
							0.08116	0.0173931
							0.28987	0.1174
							0.04638	0.0075138
							0.02319	0.00265653
							0.20871	0.0717263
							0.06957	0.0138037
							0.06957	0.0138037
							0.09276	0.0212522
							0.08116	0.0173931
							0.01159	0.000938618
							0.40582	0.194475
							0.42901	0.211381
							0.12754	0.0342636
							0.13914	0.0390429
							0.02319	0.00265653
							0.2319	0.0840069
							0.02319	0.00265653
							0.10435	0.0253573
							0.03478	0.00487931
							0.15073	0.0440213
							0.04638	0.0075138
							0.06957	0.0138037
							0.04638	0.0075138
							0.08116	0.0173931
							0.01159	0.000938618
							0.20871	0.0717263
							0.05797	0.0104995
							0.04638	0.0075138
							0.30147	0.124517
							0.05797	0.0104995
							0.04638	0.0075138
							0.17392	0.0545617
							0.17392	0.0545617
							0.04638	0.0075138
							0.15073	0.0440213
							0.04638	0.0075138
							0.05797	0.0104995
							0.03478	0.00487931
							0.04638	0.0075138
							0.06957	0.0138037
							0.04638	0.0075138
							0.09276	0.0212522
							0.03478	0.00487931
							0.30147	0.124517
							0.09276	0.0212522
							0.05797	0.0104995
							0.09276	0.0212522
							0.09276	0.0212522
							0.09276	0.0212522
							0.03478	0.00487931
							0.09276	0.0212522
							0.13914	0.0390429
							0.01159	0.000938618
							0.10435	0.0253573
							0.11595	0.0297009
							0.08116	0.0173931
							0.09276	0.0212522
							0.10435	0.0253573
							0.03478	0.00487931
							0.04638	0.0075138
							0.11595	0.0297009
							0.13914	0.0390429
							0.08116	0.0173931
							0.01159	0.000938618
							0.15073	0.0440213
							0.04638	0.0075138
							0.08116	0.0173931
							0.05797	0.0104995
							0.28987	0.1174
							0.08116	0.0173931
							0.11595	0.0297009
							0.08116	0.0173931
							0.15073	0.0440213
							0.10435	0.0253573
							0.17392	0.0545617
							0.05797	0.0104995
							0.26668	0.103598
							0.03478	0.00487931
							0.13914	0.0390429
							0.33625	0.146675
							0.06957	0.0138037
							0.01159	0.000938618
							0.2319	0.0840069
							0.12754	0.0342636
							0.06957	0.0138037
							0.08116	0.0173931
							0.18552	0.0601104
							0.06957	0.0138037
							0.08116	0.0173931
							0.11595	0.0297009
							0.04638	0.0075138
							0.04638	0.0075138
							0.27828	0.11043
							0.41742	0.202873
							0.02319	0.00265653
							0.20871	0.0717263
							0.19711	0.0658304
							0.03478	0.00487931
							0.01159	0.000938618
							0.18552	0.0601104
							0.03478	0.00487931
							0.15073	0.0440213
							0.10435	0.0253573
							0.01159	0.000938618
							0.09276	0.0212522
							0.05797	0.0104995
							0.16233	0.0491996
							0.03478	0.00487931
							0.01159	0.000938618
							0.05797	0.0104995
							0.03478	0.00487931
							0.10435	0.0253573
							0.16233	0.0491996
							0.12754	0.0342636
							0.05797	0.0104995
							0.01159	0.000938618
							0.09276	0.0212522
							0.01159	0.000938618
							0.13914	0.0390429
							0.08116	0.0173931
							0.06957	0.0138037
							0.10435	0.0253573
							0.11595	0.0297009
							0.08116	0.0173931
							0.10435	0.0253573
							0.20871	0.0717263
							0.09276	0.0212522
							0.01159	0.000938618
							0.16233	0.0491996
							0.09276	0.0212522
							0.05797	0.0104995
							0.05797	0.0104995
							0.08116	0.0173931
							0.10435	0.0253573
							0.02319	0.00265653
							0.04638	0.0075138
							0.10435	0.0253573
							0.11595	0.0297009
							0.11595	0.0297009
							0.01159	0.000938618
							0.15073	0.0440213
							0.19711	0.0658304
							0.08116	0.0173931
							0.04638	0.0075138
							0.04638	0.0075138
							0.02319	0.00265653
							0.03478	0.00487931
							0.08116	0.0173931
							0.01159	0.000938618
							0.13914	0.0390429
							0.09276	0.0212522
							0.11595	0.0297009
							0.04638	0.0075138
							0.2203	0.0777832
							0.11595	0.0297009
							0.09276	0.0212522
							0.09276	0.0212522
							0.09276	0.0212522
							0.08116	0.0173931
							0.28987	0.1174
							0.01159	0.000938618
							0.04638	0.0075138
							0.13914	0.0390429
							0.09276	0.0212522
							0.06957	0.0138037
							0.01159	0.000938618
							0.25509	0.0969179
							0.03478	0.00487931
							0.02319	0.00265653
							0.04638	0.0075138
							0.11595	0.0297009
							0.01159	0.000938618
							0.04638	0.0075138
							0.03478	0.00487931
							0.03478	0.00487931

## Sheet: Source_Data_Fig_6c
Replicate #1				Replicate #2				Replicate #3
Number of cells				Number of cells				Number of cells
	Rigid NE/ER	Round NE/ER			Rigid NE/ER	Round NE/ER			Rigid NE/ER	Round NE/ER
Sct1	208	183		Sct1	198	168		Sct1	247	167
Dga1+Sct1	99	166		Dga1+Sct1	100	169		Dga1+Sct1	116	176

## Sheet: Source_Data_Fig_6d
		Replicate #1, number of cells
		circular	arc	irregular
	Sct1	59	38	77
	Dga1+Sct1	47	22	32
		Replicate #2, number of cells
		circular	arc	irregular
	Sct1	37	38	60
	Dga1+Sct1	55	23	19
		Replicate #3, number of cells
		circular	arc	irregular
	Sct1	23	37	57
	Dga1+Sct1	52	20	35

## Sheet: Source_Data_Fig_6e
							mol%
				Sct1 3A			Dga1+Sct1			WT
feature	class	total length	total double bonds	Repl#1	Repl#2	Repl#3	Repl#1	Repl#2	Repl#3	Repl#1	Repl#2	Repl#3
TAG 36:0;0	TAG	36	0	0	0	0	0	0	0.0379283	0	0	0
TAG 38:0;0	TAG	38	0	0	0	0	0	0	0.0375184	0	0	0
TAG 38:1;0	TAG	38	1	0	0	0	0	0	0	0	0	0
TAG 40:0;0	TAG	40	0	0	0	0	0.203696	0.152052	0.153586	0	0	0
TAG 40:1;0	TAG	40	1	0	0	0	0	0.202268	0.208998	0	0	0
TAG 42:0;0	TAG	42	0	0.376477	0.42005	0.385976	1.01515	0.720382	0.692226	0	0	0
TAG 42:1;0	TAG	42	1	0.856847	0.998787	0	1.10468	0.83348	0.838099	0	0.241882	0
TAG 42:2;0	TAG	42	2	0	0	0.161049	0.239062	0.17495	0.210128	0	0.181607	0
TAG 44:0;0	TAG	44	0	0.587846	0.678892	0.519352	1.53862	1.09491	1.01869	0	0	0
TAG 44:1;0	TAG	44	1	1.89716	1.98648	1.43796	1.87506	1.42329	1.27301	0.436246	0.544218	0
TAG 44:2;0	TAG	44	2	0.582024	0	0.430165	0.518055	0.393699	0.360383	0.628099	0.633287	0
TAG 46:0;0	TAG	46	0	0.681706	0	0	0	1.26419	1.34356	0	0	0
TAG 46:1;0	TAG	46	1	2.31487	2.49851	1.89622	2.78219	2.09668	1.98854	0	0.563166	0
TAG 46:2;0	TAG	46	2	1.36024	1.26986	1.0569	1.35307	0.990161	1.06789	1.52598	1.45044	1.64912
TAG 46:3;0	TAG	46	3	0.18652	0.327506	0	0.229051	0.161538	0.151186	0.581008	0.479139	0.556487
TAG 47:0;0	TAG	47	0	0	0	0.655693	0	0.363694	0.206554	0.342361	0	0
TAG 47:1;0	TAG	47	1	0	0	0	0	0	0.109944	0	0	0
TAG 47:2;0	TAG	47	2	0.127061	0	0	0	0.0887597	0.104482	0.173774	0.16525	0.164076
TAG 47:3;0	TAG	47	3	0	0	0	0	0	0.0530693	0	0.224236	0
TAG 48:1;0	TAG	48	1	4.70007	4.99853	4.17592	0	6.47108	6.42072	0	0	0
TAG 48:2;0	TAG	48	2	8.63229	7.86871	7.47441	9.34723	6.81658	7.1722	6.6862	0	0
TAG 48:3;0	TAG	48	3	7.11637	5.09404	6.70668	6.23631	3.55242	6.72178	32.0406	34.4273	35.9972
TAG 48:4;0	TAG	48	4	0	0	0	0	0	0	0	0.0485777	0
TAG 49:1;0	TAG	49	1	0	0	0	0.212047	0.222123	0.178128	0	0	0
TAG 49:2;0	TAG	49	2	0	0	0	0.226095	0.248212	0.170421	0	0.1837	0
TAG 49:3;0	TAG	49	3	0	0	0	0.0984638	0	0.0857292	0.29819	0.309332	0.373604
TAG 50:0;0	TAG	50	0	0	0	0	0	0	0	0	0	0
TAG 50:1;0	TAG	50	1	0	0	0	0	9.70916	9.25439	0	0	0
TAG 50:2;0	TAG	50	2	0	14.6053	12.7014	15.3779	11.6418	10.7906	0	7.0971	0
TAG 50:3;0	TAG	50	3	13.9573	11.0564	11.2507	8.96712	6.42847	6.63343	28.2719	24.7033	26.9796
TAG 50:4;0	TAG	50	4	0	0	0	0	0	0	0	0.0552087	0
TAG 51:1;0	TAG	51	1	0	0	0	0.124321	0.18976	0.109375	0	0	0
TAG 51:2;0	TAG	51	2	0.21182	0	0	0	0.187937	0.124907	0	0.103178	0
TAG 51:3;0	TAG	51	3	0.161469	0	0	0.0801732	0	0	0	0.127583	0.145526
TAG 52:0;0	TAG	52	0	0	0	0	0	0.547494	0.568693	0	0	0
TAG 52:1;0	TAG	52	1	0	0	0	0	5.7244	0	0	0	0
TAG 52:2;0	TAG	52	2	11.2902	9.92414	8.80689	9.17116	7.34984	6.24508	0	0	0
TAG 52:3;0	TAG	52	3	8.9602	7.29413	6.75467	4.83733	3.58818	3.00332	8.63902	7.73622	8.54547
TAG 54:0;0	TAG	54	0	0	0	0	0	0	0.356494	0	0	0
TAG 54:1;0	TAG	54	1	0	1.0501	0	0	0	1.97698	0	0	0
TAG 54:2;0	TAG	54	2	2.2717	1.91943	1.6385	1.87448	1.61367	1.33538	0	0.817224	0.937034
TAG 54:3;0	TAG	54	3	1.1788	1.1055	0.803798	0.559421	0.417786	0.385049	0.657953	0.537566	0.634235
TAG 56:1;0	TAG	56	1	0.853643	0.865862	0.641069	1.94082	1.63037	1.46818	0	0	0.134401
TAG 56:2;0	TAG	56	2	0.443876	0	0	0.766713	0.646645	0.583595	0	0.154738	0
TAG 57:1;0	TAG	57	1	0	0	0	0	0	0	0	0	0
TAG 57:2;0	TAG	57	2	0	0	0	0	0	0	0	0	0
TAG 58:1;0	TAG	58	1	0	0	0	2.11914	1.66018	1.62556	0	0	0
TAG 58:2;0	TAG	58	2	1.31985	0	0	1.02997	0.760774	0.708093	0	0.526673	0.565773
TAG 59:1;0	TAG	59	1	0	0	0	0	0.0915977	0	0	0	0
TAG 60:1;0	TAG	60	1	0	0	0	1.2266	0.920177	0.893307	0	0	0
TAG 60:2;0	TAG	60	2	0	0	1.33016	0.746795	0.517016	0.482348	0	0.559282	0
