# Supplementary material for: Lipid saturation controls nuclear envelope function
Source: Nat Cell Biol. 2023 Aug 17;25(9):1290–302. doi: 10.1038/s41556-023-01207-8 (PMC10495262; doi:10.1038/s41556-023-01207-8)
Supplement: Source Data Fig. 7 — Statistical source data. [file 41556_2023_1207_MOESM12_ESM.xlsx]

## Sheet: Source_Data_Fig_7b
	Replicate #1						Replicate #2						Replicate #3						Replicate #4						Replicate #5
	Number of cells						Number of cells						Number of cells						Number of cells						Number of cells
		Rigid NE/ER	Round NE/ER					Rigid NE/ER	Round NE/ER					Rigid NE/ER	Round NE/ER					Rigid NE/ER	Round NE/ER					Rigid NE/ER	Round NE/ER
Normoxia	Brij (-)	3	177			Normoxia	Brij (-)	4	180			Normoxia	Brij (-)	2	193			Hypoxia	C16:0	322	124			Hypoxia	C16:0	362	178
	C16:0	4	191				C16:0	3	193				C16:0	1	177
	C16:1	3	164				C16:1	4	200				C16:1	2	198
Hypoxia	Brij (-)	0	151			Hypoxia	Brij (-)	3	152			Hypoxia	Brij (-)	0	156
	C16:0	342	118				C16:0	216	87				C16:0	389	421
	C16:1	1	163				C16:1	2	168				C16:1	0	152
Hypoxia->Normoxia	Brij (-)	1	161			Hypoxia->Normoxia	Brij (-)	2	166			Hypoxia->Normoxia	Brij (-)	1	147
	C16:0	7	144				C16:0	10	160				C16:0	5	171
	C16:1	2	162				C16:1	3	208				C16:1	5	168

## Sheet: Source_Data_Fig_7c
	Replicate #1						Replicate #2						Replicate #3						Replicate #4						Replicate #5
	Number of cells						Number of cells						Number of cells						Number of cells						Number of cells
		Nucleoplasmic	Leakage into cytoplasm					Nucleoplasmic	Leakage into cytoplasm					Nucleoplasmic	Leakage into cytoplasm					Nucleoplasmic	Leakage into cytoplasm					Nucleoplasmic	Leakage into cytoplasm
Normoxia	Brij (-)	172	3			Normoxia	Brij (-)	175	1			Normoxia	Brij (-)	209	2			Hypoxia	C16:0	300	153			Hypoxia	C16:0	390	142
	C16:0	201	8				C16:0	188	2				C16:0	174	2
	C16:1	191	5				C16:1	202	4				C16:1	191	3
Hypoxia	Brij (-)	150	12			Hypoxia	Brij (-)	154	5			Hypoxia	Brij (-)	167	3
	C16:0	448	270				C16:0	242	90				C16:0	696	136
	C16:1	176	1				C16:1	181	1				C16:1	145	4
Hypoxia->Normoxia	Brij (-)	147	4			Hypoxia->Normoxia	Brij (-)	164	5			Hypoxia->Normoxia	Brij (-)	153	2
	C16:0	123	6				C16:0	161	10				C16:0	153	6
	C16:1	149	4				C16:1	168	1				C16:1	153	4

## Sheet: Source_Data_Fig_7d
	Replicate #1, number of cells
C16:1	circular	arc	irregular
Normoxia	151	34	42
Hypoxia	58	55	132
Hypoxia->Normoxia	139	29	70
	Replicate #2, number of cells
C16:1	circular	arc	irregular
Normoxia	161	44	51
Hypoxia	52	59	106
Hypoxia->Normoxia	123	37	76
	Replicate #3, number of cells
C16:1	circular	arc	irregular
Normoxia	179	48	53
Hypoxia	40	58	117
Hypoxia->Normoxia	147	22	80

## Sheet: Source_Data_Fig_7e
							pmol
	Control (wild-type)			Sct1 3A			Normoxia (-)			Hypoxia (-)			Normoxia C16:0			Hypoxia C16:0
FA	Repl#1	Repl#2	Repl#3	Repl#1	Repl#2	Repl#3	Repl#1	Repl#2	Repl#3	Repl#1	Repl#2	Repl#3	Repl#1	Repl#2	Repl#3	Repl#1	Repl#2	Repl#3
10:0;0	50.2701	72.9708	52.8772	387.604	640.034	630.906	27.9844	29.7212	29.5754	256.027	187.686	279.367	23.3252	21.1407	21.9778	306.11	197.402	272.325
10:1;0	1.34337	0.441476	1.38973	18.0165	16.421	20.2454	1.23317	0.943323	0.197298	2.98588	1.91328	3.92661	1.14065	1.36564	1.08878	4.03503	3.42149	4.32757
11:0;0		0.938165	0.503906	1.86115	2.59148	0.873835	8.6363	7.91503	7.20819	24.9754	18.8423	24.4861	6.70772	7.60998	7.56766	18.3175	14.122	20.4527
11:1;0	0.128394							0.151279		0.148848		0.246218		0.243125
12:0;0	123.008	150.825	116.107	387.93	621.641	611.746	256.381	233.171	212.203	542.28	445.268	584.743	137.173	150.398	164.843	341.655	288.421	437.221
12:1;0	1.0605	0.413099	0.25232	4.30552	6.13023	8.13869	10.8273	0.632458	1.03988	15.7439	10.9854	17.6422		0.278082	0.232506	0.617881	1.1625	0.594418
13:0;0	0.501907	0.362628	0.410903	1.05971	2.14656	2.03723	8.37406	6.38355	4.44109	18.8046	16.4787	18.5015	3.60772	3.87443	4.00968	8.24989	9.75198	14.1788
13:1;0	0.0700049	0.0652199		0.0680725	0.544051	0.189914			0.136005	1.38164	5.73774	3.20213		0.10726		0.0628055		0.0617399
14:0;0	120.292	157.754	129.405	1066.51	1619.99	1626.51	145.41	126.839	126.14	379.288	288.938	355.383	72.6596	79.7145	111.779	351.444	280.645	462.714
14:1;0	71.4312	86.2701	79.0144	143.776	213.524	228.025	117.811	116.52	101.527	72.6586	63.1653	81.8694	65.4954	80.2659	62.4196	55.3687	55.6726	67.464
15:0;0	16.6235	18.3178	17.4654	43.0862	48.4219	50.0792	30.0364	27.1097	24.0964	48.4249	35.5584	38.0619	37.5082	43.2895	55.901	70.5247	75.8932	108.616
15:1;0	45.439	52.5821	46.5752	27.8714	41.2148	39.1992	78.7019	80.4616	62.0463	39.318	30.2762	38.3652	61.5266	66.1334	70.8972	30.5006	30.7457	45.3649
16:0;0	1178.98	1431.09	1257.04	6621.49	10653.4	10168	1305.27	1421.84	1126.61	1719.68	1460.53	1701.58	1480.66	1567.1	1833.82	5221.01	4265.01	7059.26
16:1;0	3785	4512.26	3873.47	3511.05	5518.12	5205.28	4650.37	4403.67	4557.15	2488.07	2129.87	2344.88	4309	4630.43	5375.47	3148.93	2921.81	3956.31
16:2;0	16.65	24.3807	18.537	2.16013	10.4884	10.5529	19.161	24.0401	13.7839	8.13842	7.45832	6.29001	9.24189	10.7369	9.64596	2.48026	4.36437	3.29175
17:0;0	13.8137	20.2156	15.5962	31.4937	36.9038	35.3485	19.2974	16.0254	21.1819	34.5292	25.2304	24.2436	16.9593	23.0627	25.5973	36.674	46.3073	55.8818
17:1;0	36.545	33.7874	27.3164	22.4533	27.8974	28.0613	56.2127	82.3851	52.3297	51.9903	34.5064	43.487	38.2459	41.0337	50.9397	33.2759	32.6099	44.2029
17:2;0	0.0503512			0.0596127	0.0441691
18:0;0	205.345	247.629	259.689	1384.86	2322.42	2016.06	220.534	689.832	215.056	261.185	241.425	240.216	179.179	210.534	219.93	538.785	404.423	665.852
18:1;0	2081.43	2772.54	2194.79	2241.41	3445.69	3235.94	2225.6	2159.96	2220.31	1268.82	1144.18	1166.86	1274.69	1404.68	1585.48	934.993	865.5	1080.91
18:2;0	5.79768	3.44586	2.93678	5.68258	2.0362	1.6498	4.84346	11.0674	3.86154	11.1989	10.3623	6.30194	2.05413	3.36232	3.13079	4.67857	5.71684	7.50004
18:3;0
19:0;0	0.023049	0.0404563	0.0416983	0.491572	0.349388	0.430962	0.0566773	0.0563724	0.232832	0.939339	0.915939		0.0265761	0.172936	0.204777	0.353352	0.185181	0.880227
19:1;0		0.575239		0.0190281	0.0732894	3.4739	3.26103	2.99452	2.01566	2.71394	1.53663	1.6663	2.19407	2.37467	0.0664561			0.536556
19:2;0
19:3;0
19:5;0	1.03154		0.416721				2.7168				0.639145
19:6;0														0.19268	0.192575
20:0;0	6.27273	35.4113	7.01978	50.2699	81.8171	49.4417	5.65425	5.8233	7.71313	7.74055	6.32271	9.40151	3.70306	3.94515	5.14469	22.3287	19.8307	29.6861
20:1;0	12.579	23.0097	15.6954	6.26906	11.7319	7.72661	17.8284	15.5295	16.6726	6.21709	6.18641	5.95799	7.74458	11.0326	11.6141	3.35261	3.39734	4.80923
20:2;0		0.0595062	0.0770071				0.0964729							0.0757171	0.0630668	0.0463473		0.0845107
20:3;0
20:4;0
21:0;0	0.059753			0.036414	0.0157823	0.0116135		0.055107		0.362015	0.2983			0.0488122			0.0150712	0.0099303
22:0;0	1.85907	4.41834	10.3888	38.6932	44.6933	39.5728	1.56854	0.749606	1.65061	3.36349	1.39615	1.34838	0.839676	0.823731	4.04561	9.45736	8.64783	21.1145
22:1;0	1.04558	3.06584	2.40896	14.2754	16.016	13.4783		0.4394	1.28198	0.411329	0.141033	0.622811	2.30137	0.960246	14.0333	6.83805	3.7719	9.55536
22:3;0										0.0620403	0.0693918	0.0573631		0.0598582	0.0962747	0.348315	0.168131
23:0;0				0.139981	0.290487	0.1448								0.0612464		0.113799	0.0719696
23:4;0
24:0;0	2.56229	2.69945	3.93424	61.5343	94.1944	83.3618	0.663029	1.50777	1.40833	3.52118	2.58575	6.0072	1.15844	0.265296	1.82902	11.4923	7.91203	17.3147
24:1;0		0.0764748	0.0907743	0.0606516		0.201218
25:0;0				0.111233		0.0571971		0.0242225		0.0209061	0.023078				0.0183201		0.0198649
26:0;0	0.862565	1.16064	0.923819	5.89069	8.97661	7.71843	1.16106	5.9843	4.55049	7.84931	6.43473	6.75059	3.2477	3.87207	0.842528	6.75056	7.38639	7.59468
26:1;0		0.685369							0.533487	0.0316381	0.0412791	0.0407612			0.0389678
26:3;0									0.278205

## Sheet: Source_Data_Fig_7f
							pmol
	Control (wild-type)			Sct1 3A			Normoxia (-)			Hypoxia (-)			Normoxia C16:0			Hypoxia C16:0
FA	Repl#1	Repl#2	Repl#3	Repl#1	Repl#2	Repl#3	Repl#1	Repl#2	Repl#3	Repl#1	Repl#2	Repl#3	Repl#1	Repl#2	Repl#3	Repl#1	Repl#2	Repl#3
10:0;0	50.2701	72.9708	52.8772	387.604	640.034	630.906	27.9844	29.7212	29.5754	256.027	187.686	279.367	23.3252	21.1407	21.9778	306.11	197.402	272.325
10:1;0	1.34337	0.441476	1.38973	18.0165	16.421	20.2454	1.23317	0.943323	0.197298	2.98588	1.91328	3.92661	1.14065	1.36564	1.08878	4.03503	3.42149	4.32757
11:0;0		0.938165	0.503906	1.86115	2.59148	0.873835	8.6363	7.91503	7.20819	24.9754	18.8423	24.4861	6.70772	7.60998	7.56766	18.3175	14.122	20.4527
11:1;0	0.128394							0.151279		0.148848		0.246218		0.243125
12:0;0	123.008	150.825	116.107	387.93	621.641	611.746	256.381	233.171	212.203	542.28	445.268	584.743	137.173	150.398	164.843	341.655	288.421	437.221
12:1;0	1.0605	0.413099	0.25232	4.30552	6.13023	8.13869	10.8273	0.632458	1.03988	15.7439	10.9854	17.6422		0.278082	0.232506	0.617881	1.1625	0.594418
13:0;0	0.501907	0.362628	0.410903	1.05971	2.14656	2.03723	8.37406	6.38355	4.44109	18.8046	16.4787	18.5015	3.60772	3.87443	4.00968	8.24989	9.75198	14.1788
13:1;0	0.0700049	0.0652199		0.0680725	0.544051	0.189914			0.136005	1.38164	5.73774	3.20213		0.10726		0.0628055		0.0617399
14:0;0	120.292	157.754	129.405	1066.51	1619.99	1626.51	145.41	126.839	126.14	379.288	288.938	355.383	72.6596	79.7145	111.779	351.444	280.645	462.714
14:1;0	71.4312	86.2701	79.0144	143.776	213.524	228.025	117.811	116.52	101.527	72.6586	63.1653	81.8694	65.4954	80.2659	62.4196	55.3687	55.6726	67.464
15:0;0	16.6235	18.3178	17.4654	43.0862	48.4219	50.0792	30.0364	27.1097	24.0964	48.4249	35.5584	38.0619	37.5082	43.2895	55.901	70.5247	75.8932	108.616
15:1;0	45.439	52.5821	46.5752	27.8714	41.2148	39.1992	78.7019	80.4616	62.0463	39.318	30.2762	38.3652	61.5266	66.1334	70.8972	30.5006	30.7457	45.3649
16:0;0	1178.98	1431.09	1257.04	6621.49	10653.4	10168	1305.27	1421.84	1126.61	1719.68	1460.53	1701.58	1480.66	1567.1	1833.82	5221.01	4265.01	7059.26
16:1;0	3785	4512.26	3873.47	3511.05	5518.12	5205.28	4650.37	4403.67	4557.15	2488.07	2129.87	2344.88	4309	4630.43	5375.47	3148.93	2921.81	3956.31
16:2;0	16.65	24.3807	18.537	2.16013	10.4884	10.5529	19.161	24.0401	13.7839	8.13842	7.45832	6.29001	9.24189	10.7369	9.64596	2.48026	4.36437	3.29175
17:0;0	13.8137	20.2156	15.5962	31.4937	36.9038	35.3485	19.2974	16.0254	21.1819	34.5292	25.2304	24.2436	16.9593	23.0627	25.5973	36.674	46.3073	55.8818
17:1;0	36.545	33.7874	27.3164	22.4533	27.8974	28.0613	56.2127	82.3851	52.3297	51.9903	34.5064	43.487	38.2459	41.0337	50.9397	33.2759	32.6099	44.2029
17:2;0	0.0503512			0.0596127	0.0441691
18:0;0	205.345	247.629	259.689	1384.86	2322.42	2016.06	220.534	689.832	215.056	261.185	241.425	240.216	179.179	210.534	219.93	538.785	404.423	665.852
18:1;0	2081.43	2772.54	2194.79	2241.41	3445.69	3235.94	2225.6	2159.96	2220.31	1268.82	1144.18	1166.86	1274.69	1404.68	1585.48	934.993	865.5	1080.91
18:2;0	5.79768	3.44586	2.93678	5.68258	2.0362	1.6498	4.84346	11.0674	3.86154	11.1989	10.3623	6.30194	2.05413	3.36232	3.13079	4.67857	5.71684	7.50004
18:3;0
19:0;0	0.023049	0.0404563	0.0416983	0.491572	0.349388	0.430962	0.0566773	0.0563724	0.232832	0.939339	0.915939		0.0265761	0.172936	0.204777	0.353352	0.185181	0.880227
19:1;0		0.575239		0.0190281	0.0732894	3.4739	3.26103	2.99452	2.01566	2.71394	1.53663	1.6663	2.19407	2.37467	0.0664561			0.536556
19:2;0
19:3;0
19:5;0	1.03154		0.416721				2.7168				0.639145
19:6;0														0.19268	0.192575
20:0;0	6.27273	35.4113	7.01978	50.2699	81.8171	49.4417	5.65425	5.8233	7.71313	7.74055	6.32271	9.40151	3.70306	3.94515	5.14469	22.3287	19.8307	29.6861
20:1;0	12.579	23.0097	15.6954	6.26906	11.7319	7.72661	17.8284	15.5295	16.6726	6.21709	6.18641	5.95799	7.74458	11.0326	11.6141	3.35261	3.39734	4.80923
20:2;0		0.0595062	0.0770071				0.0964729							0.0757171	0.0630668	0.0463473		0.0845107
20:3;0
20:4;0
21:0;0	0.059753			0.036414	0.0157823	0.0116135		0.055107		0.362015	0.2983			0.0488122			0.0150712	0.0099303
22:0;0	1.85907	4.41834	10.3888	38.6932	44.6933	39.5728	1.56854	0.749606	1.65061	3.36349	1.39615	1.34838	0.839676	0.823731	4.04561	9.45736	8.64783	21.1145
22:1;0	1.04558	3.06584	2.40896	14.2754	16.016	13.4783		0.4394	1.28198	0.411329	0.141033	0.622811	2.30137	0.960246	14.0333	6.83805	3.7719	9.55536
22:3;0										0.0620403	0.0693918	0.0573631		0.0598582	0.0962747	0.348315	0.168131
23:0;0				0.139981	0.290487	0.1448								0.0612464		0.113799	0.0719696
23:4;0
24:0;0	2.56229	2.69945	3.93424	61.5343	94.1944	83.3618	0.663029	1.50777	1.40833	3.52118	2.58575	6.0072	1.15844	0.265296	1.82902	11.4923	7.91203	17.3147
24:1;0		0.0764748	0.0907743	0.0606516		0.201218
25:0;0				0.111233		0.0571971		0.0242225		0.0209061	0.023078				0.0183201		0.0198649
26:0;0	0.862565	1.16064	0.923819	5.89069	8.97661	7.71843	1.16106	5.9843	4.55049	7.84931	6.43473	6.75059	3.2477	3.87207	0.842528	6.75056	7.38639	7.59468
26:1;0		0.685369							0.533487	0.0316381	0.0412791	0.0407612			0.0389678
26:3;0									0.278205
