# Supplementary material for: Lipid saturation controls nuclear envelope function
Source: Nat Cell Biol. 2023 Aug 17;25(9):1290–302. doi: 10.1038/s41556-023-01207-8 (PMC10495262; doi:10.1038/s41556-023-01207-8)
Supplement: Source Data Extended Data Fig. 1 — Statistical source data. [file 41556_2023_1207_MOESM13_ESM.xlsx]

## Sheet: Source_Data_Ext_Data_Fig_1c
	CIRCULARITY INDEX						CIRCULARITY INDEX
	Sct1 3A						Sct1* = Sct1 G253L
	Replicate #1	Replicate #2	Replicate #3				Replicate #1	Replicate #2	Replicate #3
	0.71029	0.68916	0.87435				0.96391	0.93766	0.87857
	0.72632	0.6428	0.63485				0.82948	0.76883	0.87288
	0.89362	0.75132	0.76252				0.86706	0.89676	0.84666
	0.70797	0.78656	0.63385				0.8558	0.93422	0.91809
	0.60789	0.8551	0.3899				0.91509	0.8601	0.93103
	0.8522	0.63964	0.72861				0.72354	0.91307	0.81784
	0.32446	0.74144	0.62634				0.89421	0.92968	0.75508
	0.82975	0.80607	0.90197				0.94587	0.81562	0.91435
	0.60837	0.65508	0.54526				0.91927	0.78878	0.83556
	0.58952	0.79077	0.6384				0.8324	0.9189	0.87241
	0.61376	0.53092	0.78143				0.8989	0.91894	0.90296
	0.80418	0.43953	0.6437				0.85878	0.83245	0.87156
	0.73809	0.44613	0.69512				0.84589	0.87629	0.9063
	0.45353	0.56956	0.86966				0.89883	0.91269	0.91734
	0.66219	0.68414	0.59643				0.8988	0.91458	0.95439
	0.83337	0.45905	0.8491				0.89277	0.87141	0.92184
	0.79017	0.68418	0.62497				0.83153	0.91995	0.86624
	0.83608	0.93852	0.62502				0.90496	0.81187	0.9462
	0.5588	0.82771	0.49052				0.76541	0.90265	0.93342
	0.60498	0.55406	0.92701				0.92568	0.90308	0.95125
	0.40751	0.64772	0.32974				0.85468	0.7794	0.81173
	0.8589	0.58703	0.87271				0.86852	0.93455	0.88938
	0.90198	0.36696	0.56892				0.87853	0.88018	0.74457
	0.61107	0.56803	0.21258				0.93467	0.94101	0.75901
	0.78595	0.75207	0.77637				0.89105	0.94503	0.95746
	0.39116	0.40027	0.84969				0.87355	0.90517	0.89194
	0.9841	0.85505	0.68188				0.89714	0.82922	0.79971
	0.50278	0.90136	0.76492				0.85237	0.88017	0.86799
	0.29041	0.65773	0.92538				0.7869	0.82051	0.7305
	0.87125	0.74721	0.73316				0.73064	0.88233	0.92841
	0.88986	0.6532	0.7689				0.81996	0.92794	0.83493
	0.3291	0.78574	0.66002				0.89452	0.86021	0.92448
	0.53129	0.46575	0.4959				0.9348	0.75082	0.84708
	0.66348	0.922	0.88317				0.90214	0.73977	0.87541
	0.73186	0.49226	0.56571				0.7507	0.94091	0.81582
	0.87394	0.67759	0.74407				0.81095	0.90475	0.9082
	0.87319	0.61189	0.72441				0.90345	0.91498	0.85294
	0.61338	0.84528	0.87104				0.91298	0.85934	0.75813
	0.62135	0.48618	0.49199				0.86602	0.87332	0.87317
	0.64868	0.85476	0.69809				0.86595	0.88988	0.8755
	0.76893	0.73711	0.93252				0.89423	0.90463	0.9022
	0.55286	0.51077	0.46321				0.90646	0.83987	0.86546
	0.68394	0.64029	0.365				0.85433	0.90808	0.79701
	0.54103	0.56314	0.47363				0.91442	0.92403	0.94519
	0.72757	0.48771	0.79465				0.83136	0.93096	0.92105
	0.66667	0.69584	0.72442				0.90868	0.77156	0.76933
	0.85363	0.55918	0.66416				0.87585	0.75187	0.93474
	0.89752	0.37326	0.72098				0.85275	0.95056	0.95078
	0.7493	0.76956	0.75589				0.84421	0.91377	0.94375
	0.77417	0.69115	0.81915				0.93246	0.72307	0.87476
	0.79338	0.84412	0.80292				0.88811	0.86238	0.95441
	0.28414	0.63829	0.57549				0.79107	0.91386	0.78786
	0.46681	0.69592	0.72938				0.92069	0.8527	0.90664
	0.81663	0.6134	0.57315				0.72059	0.88859	0.92547
	0.5692	0.66202	0.798				0.80079	0.94526	0.87917
	0.6097	0.48243	0.59678				0.86781	0.88041	0.87267
	0.74679	0.8302	0.81493				0.75194	0.74	0.80662
	0.72807	0.76018	0.53786				0.89623	0.80628	0.78647
	0.78303	0.58413	0.57374				0.85281	0.81665	0.91236
	0.61762	0.67432	0.8395				0.94323	0.83076	0.76893
	0.62829	0.70571	0.87867				0.87897	0.86364	0.93822
	0.83696	0.90442	0.42474				0.74538	0.88293	0.80344
	0.64017	0.88666	0.8447				0.88418	0.94981	0.7487
	0.42892	0.71632	0.60805				0.87998	0.92962	0.78216
	0.49654	0.32293	0.8624				0.77744	0.92659	0.92036
	0.54185	0.78594	0.65147				0.66839	0.85779	0.92477
	0.71638	0.56524	0.75752				0.92827	0.87227	0.89082
	0.72834	0.61252	0.70064				0.87388	0.75041	0.80737
	0.72688	0.62702	0.26094				0.86339	0.92189	0.93084
	0.79534	0.60377	0.75426				0.90744	0.86316	0.91151
	0.53929	0.68144	0.47719				0.7943	0.82678	0.86886
	0.76867	0.68175	0.43192				0.77237	0.95074	0.89087
	0.88359	0.85679	0.50563				0.87719	0.85615	0.95523
	0.61176	0.85718	0.7915				0.92812	0.68969	0.90657
	0.68071	0.86104	0.59205				0.89646	0.80924	0.85314
	0.69161	0.51137	0.83396				0.92101	0.88542	0.82393
	0.73045	0.48841	0.32701				0.78829	0.8727	0.72172
	0.46731	0.33848	0.87794				0.51749	0.8707	0.82927
	0.6511	0.53925	0.74667				0.86071	0.81167	0.82906
	0.56091	0.56991	0.87136				0.94587	0.92019	0.84235
	0.80104	0.72161	0.49536				0.9065	0.90586	0.94637
	0.45049	0.66698	0.70459				0.91387	0.91129	0.90181
	0.77751	0.87074	0.88023				0.72909	0.94907	0.77362
	0.76483	0.46026	0.40009				0.91357	0.77742	0.77668
	0.69629	0.45816	0.51897				0.86425	0.83029	0.90289
	0.90708	0.77911	0.52535				0.72819	0.80305	0.90848
	0.58334	0.37529	0.84399				0.86341	0.96282	0.902
	0.92412	0.57009	0.8242				0.89746	0.85904	0.9195
	0.92496	0.57623	0.86438				0.92197	0.80372	0.86698
	0.52767	0.47601	0.78614				0.93014	0.87312	0.75014
	0.74048	0.72236	0.52631				0.943	0.86572	0.85255
	0.89243	0.68415	0.43565				0.77556	0.73079	0.9088
	0.44161	0.70178	0.75375				0.92587	0.84488	0.79871
	0.72484	0.68021	0.86755				0.88771	0.82169	0.87787
	0.54041	0.50241	0.55525				0.84101	0.92955	0.96518
	0.66056	0.7408	0.8626				0.92724	0.8291	0.76033
	0.70854	0.40475	0.76905				0.65974	0.90919	0.91376
	0.68516	0.54719	0.52965				0.88811	0.79116	0.89204
	0.62486	0.54442	0.41541				0.89952	0.92264	0.8551
	0.50903	0.64494	0.76389				0.86304	0.87745	0.87757
	0.61	0.76578	0.82212				0.83845	0.83337	0.92149
	0.37242	0.79636	0.76325				0.82861	0.83646	0.91356
	0.73201	0.76151	0.34114				0.88647	0.93021	0.7899
	0.77052	0.78298	0.60657				0.88942	0.8655	0.90596
	0.93521	0.6589	0.79861				0.91223	0.8189	0.88491
	0.64473	0.65764	0.79418				0.81324	0.89836	0.9188
	0.63592	0.5513	0.78144				0.93683	0.89959	0.92778
	0.79066	0.73486	0.74701				0.91081	0.85211	0.92679
	0.58663	0.43701	0.57852				0.90472	0.93911	0.90464
	0.69719	0.77974	0.59283				0.82486	0.87712	0.75353
	0.73173	0.32278	0.65334				0.91504	0.84268	0.89906
	0.59559	0.4864	0.91682				0.76848	0.92183	0.70732
	0.81532	0.71945	0.4317				0.85072	0.91507	0.84613
	0.87164	0.76535	0.85971				0.86551	0.92465	0.82137
	0.8642	0.7033	0.63671				0.92432	0.86748	0.50383
	0.41777	0.8054	0.85591				0.90212	0.92392	0.91621
	0.74085	0.69318	0.72091				0.90507	0.89352	0.92576
	0.38359	0.55031	0.79936				0.84179	0.93053	0.90531
	0.69818	0.7655	0.4557				0.91211	0.83376	0.90601
	0.84452	0.37351	0.385				0.83105	0.84438	0.94727
	0.69891	0.43617	0.79641				0.89649	0.77155	0.91577
	0.59515	0.66976	0.49497				0.70466	0.87289	0.68317
	0.63831	0.54768	0.76999				0.8384	0.77944	0.91292
	0.64502	0.29756	0.79135				0.81533	0.88237	0.81139
	0.47009	0.8032	0.8349				0.79075	0.85475	0.813
	0.79971	0.86351	0.83716				0.86993	0.89759	0.85663
	0.61059	0.77919	0.53671				0.91393	0.88953	0.90506
	0.85033	0.38923	0.40392				0.90917	0.95274	0.84604
	0.32157	0.64512	0.80266				0.93201	0.93625	0.92155
	0.48364	0.84652	0.78912				0.91039	0.83794	0.80748
	0.67829	0.69598	0.65537				0.93597	0.93038	0.90996
	0.77045	0.79078	0.82984				0.92315	0.72472	0.83447
	0.78061	0.6658	0.70689				0.83943	0.95045	0.87899
	0.68204	0.85183	0.81762				0.93278	0.83	0.94298
	0.70987	0.66595	0.70824				0.8898	0.95459	0.85713
	0.78781	0.79951	0.70747				0.9114	0.89441	0.87243
	0.82291	0.63625	0.76752				0.89777	0.9138	0.8902
	0.6695	0.71998	0.70962				0.89842	0.88003	0.88851
	0.68706	0.7208	0.35942				0.95446	0.85216	0.86339
	0.85395	0.49129	0.82569				0.85114	0.92284	0.81387
	0.70846	0.59601	0.59535				0.92434	0.8667	0.8465
	0.63965	0.59984	0.77988				0.85991	0.74853	0.95182
	0.7026	0.43852	0.90577				0.89936	0.90418	0.88024
	0.94691	0.79546	0.54243				0.76412	0.91105	0.90901
	0.38233	0.61732	0.88609				0.9277	0.90049	0.92544
	0.72061	0.86016	0.67634				0.90285	0.9103	0.95339
	0.61845	0.36967	0.59224				0.93631	0.79158	0.84988
	0.65304	0.39103	0.66973				0.90257	0.93791	0.8744
	0.87566	0.79984	0.46336				0.92275	0.90716	0.88787
	0.65144	0.75338	0.56845				0.92985	0.88349	0.955
		0.63792	0.6327					0.87186	0.95284
		0.5371						0.89871
		0.70182						0.83065
		0.74828						0.88
		0.28734						0.78005
		0.45618						0.92711
		0.79045						0.91701
		0.56521						0.95493
		0.48993						0.88486
		0.93205						0.90523

## Sheet: Source_Data_Ext_Data_Fig_1e
Replicate #1				Replicate #2				Replicate #3
Number of cells				Number of cells				Number of cells
	Rigid NE/ER	Round NE/ER			Rigid NE/ER	Round NE/ER			Rigid NE/ER	Round NE/ER
empty	2	128		empty	1	114		empty	1	115
Sct1	64	50		Sct1	63	61		Sct1	76	55
GPAT1	61	49		GPAT1	64	40		GPAT1	62	42
GPAT2	3	113		GPAT2	1	102		GPAT2	1	110
GPAT3	2	112		GPAT3	1	100		GPAT3	2	104
GPAT4	1	105		GPAT4	2	115		GPAT4	3	130

## Sheet: Source_Data_Ext_Data_Fig_1h
Replicate #1				Replicate #2				Replicate #3
Number of cells				Number of cells				Number of cells
	Rigid NE/ER	Round NE/ER			Rigid NE/ER	Round NE/ER			Rigid NE/ER	Round NE/ER
Gpt2	11	152		Gpt2	17	141		Gpt2	13	174
Gpt2 3A	144	28		Gpt2 3A	134	28		Gpt2 3A	154	26
