# Supplementary material for: Lipid saturation controls nuclear envelope function
Source: Nat Cell Biol. 2023 Aug 17;25(9):1290–302. doi: 10.1038/s41556-023-01207-8 (PMC10495262; doi:10.1038/s41556-023-01207-8)
Supplement: Source Data Extended Data Fig. 2 — Statistical source data. [file 41556_2023_1207_MOESM15_ESM.xlsx]

## Sheet: Source_Data_Ext_Fig_2c
		Replicate #1				Replicate #2				Replicate #3				Replicate #4				Replicate #5
		Mean Intensity				Mean Intensity				Mean Intensity				Mean Intensity				Mean Intensity
empty	NLS-p120*	151.437		empty	NLS-p120*	141.049		empty	NLS-p120*	121.034		empty	NLS-p120*	111.648		empty	NLS-p120*	112.549
	NLS-p90*	141.453			NLS-p90*	134.711			NLS-p90*	128.219			NLS-p90*	121.315			NLS-p90*	121.708
	background	111.905			background	126.91			background	112.798			background	109.156			background	106.805
Sct1	NLS-p120*	129.393		Sct1	NLS-p120*	184.693		Sct1	NLS-p120*	129.161		Sct1	NLS-p120*	110.56		Sct1	NLS-p120*	116.675
	NLS-p90*	175.644			NLS-p90*	196.595			NLS-p90*	151.24			NLS-p90*	118.649			NLS-p90*	164.605
	background	112.528			background	128.526			background	116.369			background	108.302			background	107.199
Ole1	NLS-p120*	166.911		Ole1	NLS-p120*	191.735		Ole1	NLS-p120*	164.326		Ole1	NLS-p120*	123.684		Ole1	NLS-p120*	148.916
	NLS-p90*	117.725			NLS-p90*	132.102			NLS-p90*	152.669			NLS-p90*	118.325			NLS-p90*	137.516
	background	112.259			background	128.364			background	118.652			background	109.736			background	108.805
Sct1+Ole1	NLS-p120*	168.455		Sct1+Ole1	NLS-p120*	198.442		Sct1+Ole1	NLS-p120*	185.629		Sct1+Ole1	NLS-p120*	141.843		Sct1+Ole1	NLS-p120*	172.881
	NLS-p90*	140.81			NLS-p90*	149.361			NLS-p90*	179.172			NLS-p90*	119.199			NLS-p90*	185.975
	background	113.353			background	135.881			background	122.005			background	109.845			background	113.852
