# Supplementary material for: Lipid saturation controls nuclear envelope function
Source: Nat Cell Biol. 2023 Aug 17;25(9):1290–302. doi: 10.1038/s41556-023-01207-8 (PMC10495262; doi:10.1038/s41556-023-01207-8)
Supplement: Source Data Extended Data Fig. 3 — Statistical source data. [file 41556_2023_1207_MOESM17_ESM.xlsx]

## Sheet: Source_Data_Ext_Data_Fig_3f
		Nup159-Mlp1
		Replicate #1, number of cells
		circular	arc	irregular
GAL1prom	Sct1 3A	23	89	104
GAL1prom	Sct1*	175	33	23
SCT1prom	Sct1	149	18	28
		Replicate #2, number of cells
		circular	arc	irregular
GAL1prom	Sct1 3A	26	123	101
GAL1prom	Sct1*	182	25	53
SCT1prom	Sct1	157	33	18
		Replicate #3, number of cells
		circular	arc	irregular
GAL1prom	Sct1 3A	20	102	126
GAL1prom	Sct1*	165	15	42
SCT1prom	Sct1	181	19	22
Sct1*=Sct1 G253L

## Sheet: Source_Data_Ext_Data_Fig_3g
		Nup159-Nup188
		Replicate #1, number of cells
		circular	arc	irregular
GAL1prom	Sct1 3A	21	84	112
GAL1prom	Sct1*	200	43	20
SCT1prom	Sct1	206	40	29
		Replicate #2, number of cells
		circular	arc	irregular
GAL1prom	Sct1 3A	18	82	143
GAL1prom	Sct1*	211	44	36
SCT1prom	Sct1	233	64	15
		Replicate #3, number of cells
		circular	arc	irregular
GAL1prom	Sct1 3A	17	74	122
GAL1prom	Sct1*	192	27	23
SCT1prom	Sct1	164	21	23
Sct1*=Sct1 G253L

## Sheet: Source_Data_Ext_Data_Fig_3h
		Nup159-Nup84
		Replicate #1, number of cells
		circular	arc	irregular
GAL1prom	Sct1 3A	30	75	120
GAL1prom	Sct1*	156	27	37
SCT1prom	Sct1	141	29	40
		Replicate #2, number of cells
		circular	arc	irregular
GAL1prom	Sct1 3A	12	76	108
GAL1prom	Sct1*	133	42	33
SCT1prom	Sct1	128	43	33
		Replicate #3, number of cells
		circular	arc	irregular
GAL1prom	Sct1 3A	36	96	98
GAL1prom	Sct1*	143	36	22
SCT1prom	Sct1	157	31	26
Sct1*=Sct1 G253L

## Sheet: Source_Data_Ext_Data_Fig_3i
		Nup159-Nup82
		Replicate #1, number of cells
		circular	arc	irregular
GAL1prom	Sct1 3A	37	73	111
GAL1prom	Sct1*	149	38	38
SCT1prom	Sct1	156	21	27
		Replicate #2, number of cells
		circular	arc	irregular
GAL1prom	Sct1 3A	37	75	110
GAL1prom	Sct1*	146	29	36
SCT1prom	Sct1	153	19	54
		Replicate #3, number of cells
		circular	arc	irregular
GAL1prom	Sct1 3A	33	67	132
GAL1prom	Sct1*	151	30	25
SCT1prom	Sct1	155	26	25
Sct1*=Sct1 G253L

## Sheet: Source_Data_Ext_Data_Fig_3j
		Nup159-Pom34
		Replicate #1, number of cells
		circular	arc	irregular
GAL1prom	Sct1 3A	21	76	103
GAL1prom	Sct1*	136	26	48
SCT1prom	Sct1	148	24	53
		Replicate #2, number of cells
		circular	arc	irregular
GAL1prom	Sct1 3A	23	74	109
GAL1prom	Sct1*	139	28	42
SCT1prom	Sct1	160	23	43
		Replicate #3, number of cells
		circular	arc	irregular
GAL1prom	Sct1 3A	20	84	109
GAL1prom	Sct1*	145	28	41
SCT1prom	Sct1	156	25	34
Sct1*=Sct1 G253L

## Sheet: Source_Data_Ext_Data_Fig_3k
		Nup159-Mlp1
		Replicate #1, number of cells
		circular	arc	Ectopic
GAL1prom	Sct1 3A	23	89	62		Ectopic=number of arc+circular cells with ectopic foci
GAL1prom	Sct1*	175	33	8
SCT1prom	Sct1	149	18	14
		Replicate #2, number of cells
		circular	arc	Ectopic
GAL1prom	Sct1 3A	26	123	70
GAL1prom	Sct1*	182	25	9
SCT1prom	Sct1	157	33	9
		Replicate #3, number of cells
		circular	arc	Ectopic
GAL1prom	Sct1 3A	20	102	72
GAL1prom	Sct1*	165	15	13
SCT1prom	Sct1	181	19	9
Sct1*=Sct1 G253L

## Sheet: Source_Data_Ext_Data_Fig_3l
		Nup159-Nup188
		Replicate #1, number of cells
		circular	arc	Ectopic
GAL1prom	Sct1 3A	21	84	60		Ectopic=number of arc+circular cells with ectopic foci
GAL1prom	Sct1*	200	43	23
SCT1prom	Sct1	206	40	24
		Replicate #2, number of cells
		circular	arc	Ectopic
GAL1prom	Sct1 3A	18	82	57
GAL1prom	Sct1*	211	44	28
SCT1prom	Sct1	233	64	29
		Replicate #3, number of cells
		circular	arc	Ectopic
GAL1prom	Sct1 3A	17	74	55
GAL1prom	Sct1*	192	27	23
SCT1prom	Sct1	164	21	27
Sct1*=Sct1 G253L

## Sheet: Source_Data_Ext_Data_Fig_3m
		Nup159-Nup84
		Replicate #1, number of cells
		circular	arc	Ectopic
GAL1prom	Sct1 3A	30	75	72		Ectopic=number of arc+circular cells with ectopic foci
GAL1prom	Sct1*	156	27	16
SCT1prom	Sct1	141	29	20
		Replicate #2, number of cells
		circular	arc	Ectopic
GAL1prom	Sct1 3A	12	76	61
GAL1prom	Sct1*	133	42	14
SCT1prom	Sct1	128	43	10
		Replicate #3, number of cells
		circular	arc	Ectopic
GAL1prom	Sct1 3A	36	96	66
GAL1prom	Sct1*	143	36	13
SCT1prom	Sct1	157	31	15
Sct1*=Sct1 G253L

## Sheet: Source_Data_Ext_Data_Fig_3n
		Nup159-Nup82
		Replicate #1, number of cells
		circular	arc	Ectopic
GAL1prom	Sct1 3A	37	73	57		Ectopic=number of arc+circular cells with ectopic foci
GAL1prom	Sct1*	149	38	20
SCT1prom	Sct1	156	21	17
		Replicate #2, number of cells
		circular	arc	Ectopic
GAL1prom	Sct1 3A	37	75	48
GAL1prom	Sct1*	146	29	30
SCT1prom	Sct1	153	19	19
		Replicate #3, number of cells
		circular	arc	Ectopic
GAL1prom	Sct1 3A	33	67	42
GAL1prom	Sct1*	151	30	25
SCT1prom	Sct1	155	26	26
Sct1*=Sct1 G253L

## Sheet: Source_Data_Ext_Data_Fig_3o
		Nup159-Pom34
		Replicate #1, number of cells
		circular	arc	Ectopic
GAL1prom	Sct1 3A	21	76	58		Ectopic=number of arc+circular cells with ectopic foci
GAL1prom	Sct1*	136	26	23
SCT1prom	Sct1	148	24	23
		Replicate #2, number of cells
		circular	arc	Ectopic
GAL1prom	Sct1 3A	23	74	68
GAL1prom	Sct1*	139	28	24
SCT1prom	Sct1	160	23	12
		Replicate #3, number of cells
		circular	arc	Ectopic
GAL1prom	Sct1 3A	20	84	60
GAL1prom	Sct1*	145	28	16
SCT1prom	Sct1	156	25	19
Sct1*=Sct1 G253L

[truncated: 2 more sheets: Source_Data_Ext_Data_Fig_3q, Source_Data_Ext_Data_Fig_3r]
