# Supplementary material for: Lipid saturation controls nuclear envelope function
Source: Nat Cell Biol. 2023 Aug 17;25(9):1290–302. doi: 10.1038/s41556-023-01207-8 (PMC10495262; doi:10.1038/s41556-023-01207-8)
Supplement: Source Data Extended Data Fig. 4 — Statistical source data. [file 41556_2023_1207_MOESM18_ESM.xlsx]

## Sheet: Source_Data_Ext_Data_Fig_4c
	SPB co-segregation with arcs
Number of cells
	co-segregated	not segregated
Replicate#1	100	8
Replicate#2	110	5
Replicate#3	113	16
	SPB position in the arc
Number of cells
	end	middle
Replicate#1	65	35
Replicate#2	73	37
Replicate#3	67	46

## Sheet: Source_Data_Ext_Data_Fig_4e
	Replicate#1, number of spindles
	Sct1 3A	Sct1*
Regular	16	41
Irregular	40	21
	Replicate#2, number of spindles
	Sct1 3A	Sct1*
Regular	26	54
Irregular	49	27
	Replicate#3, number of spindles
	Sct1 3A	Sct1*
Regular	26	42
Irregular	44	24
Sct1*=Sct1 G253L
