# Supplementary material for: Lipid saturation controls nuclear envelope function
Source: Nat Cell Biol. 2023 Aug 17;25(9):1290–302. doi: 10.1038/s41556-023-01207-8 (PMC10495262; doi:10.1038/s41556-023-01207-8)
Supplement: Source Data Extended Data Fig. 5 — Statistical source data. [file 41556_2023_1207_MOESM19_ESM.xlsx]

## Sheet: Source_Data_Ext_Data_Fig_5a
	NE base					ER					NE arc
	GP value	Number of pixels				GP value	Number of pixels				GP value	Number of pixels
	-1.2	0				-1.2	0				-1.2	0
	-1	0				-1	0				-1	0
	-0.8	0				-0.8	0				-0.8	0
	-0.6	0				-0.6	0				-0.6	1
	-0.4	0				-0.4	0				-0.4	1
	-0.2	1				-0.2	1				-0.2	4
	2.22e-16	3				2.22e-16	1				2.22e-16	0
	0.2	2				0.2	4				0.2	0
	0.4	0				0.4	0				0.4	0
	0.6	0				0.6	0				0.6	0
	0.8	0				0.8	0				0.8	0

## Sheet: Source_Data_Ext_Data_Fig_5b
	GP value
	NE arc	NE base	ER
	-0.24	0.146	0.192
	-0.129	0.196	0.319
	-0.0225	0.182	0.177
	-0.334	0.157	0.27
	-0.261	0.178	0.291
	-0.224	0.144	0.277
	-0.153	0.163	0.201
	-0.412	0.141	0.206
	-0.267	0.181	0.209
	-0.179	0.166	0.211
	-0.15	0.156	0.183
	-0.244	0.165	0.255
	-0.245	0.107	0.226
	-0.151	0.121	0.253
	-0.369	0.158	0.217
	-0.169	0.175	0.289
	-0.146	0.192	0.152
	-0.332	0.151	0.106
	-0.288	0.151	0.156
	-0.277	0.156	0.0537
	-0.305	0.0729	0.247
	-0.174	0.15	0.173
	-0.39	0.038	0.194
	-0.235	0.166	0.265
	-0.17	0.189	0.185

## Sheet: Source_Data_Ext_Data_Fig5e
	CIRCULARITY INDEX					CIRCULARITY INDEX
	Sct1 3A					Sct1* = Sct1 G253L
	Replicate #1	Replicate #2	Replicate #3			Replicate #1	Replicate #2	Replicate #3
	0.91965	0.91928	0.93791			0.93091	0.9053	0.92934
	0.9263	0.87826	0.93504			0.93528	0.90927	0.92772
	0.91929	0.89214	0.92252			0.92753	0.93737	0.93729
	0.92785	0.88283	0.91838			0.9396	0.90639	0.92668
	0.9035	0.87621	0.92761			0.91454	0.94218	0.94818
	0.914	0.92393	0.94938			0.95019	0.92409	0.95008
	0.91279	0.91891	0.93682			0.93775	0.93168	0.93732
	0.91468	0.93526	0.92281			0.91035	0.92957	0.9463
	0.88934	0.92678	0.92654			0.90437	0.88793	0.95774
	0.93723	0.93455	0.94005			0.92166	0.91493	0.92565
	0.92582	0.92911	0.91411			0.90627	0.92909	0.94136
	0.93392	0.9509	0.91945			0.9204	0.92223	0.94062
	0.92488	0.89367	0.94329			0.92675	0.94078	0.93163
	0.93165	0.87903	0.91498			0.92624	0.93379	0.90841
	0.91586	0.926	0.9291			0.91861	0.91796	0.93262
	0.89647	0.91506	0.91967			0.93399	0.92478	0.91871
	0.89125	0.92469	0.90851			0.93017	0.92715	0.9139
	0.91197	0.92404	0.91757			0.92799	0.93473	0.90543
	0.92048	0.93389	0.93152			0.92609	0.91098	0.92057
	0.91363	0.92968	0.93207			0.92247	0.93035	0.91967
	0.92527	0.89356	0.91419			0.90844	0.92038	0.94734
	0.90234	0.90054	0.92093			0.91031	0.93654	0.92405
	0.929	0.94002	0.93795			0.92121	0.9442	0.93481
	0.93283	0.90865	0.93364			0.92024	0.91715	0.9301
	0.91672	0.93048	0.92854			0.92008	0.94606	0.94879
	0.88337	0.92643	0.92594			0.94361	0.94239	0.91524
	0.9191	0.93397	0.93156			0.89318	0.92147	0.93055
	0.92064	0.93437	0.93119			0.90887	0.92458	0.93741
	0.92392	0.89819	0.93533			0.93905	0.94226	0.92808
	0.91623	0.93235	0.93705			0.92292	0.92176	0.92029
	0.9384	0.88872	0.92521			0.94397	0.94717	0.94066
	0.92164	0.93619	0.92479			0.91595	0.92966	0.93261
	0.91484	0.90444	0.94556			0.91581	0.93323	0.89699
	0.91661	0.93233	0.91857			0.92926	0.92663	0.93671
	0.90122	0.91869	0.90317			0.9051	0.92876	0.92741
	0.92618	0.92364	0.9288			0.94058	0.9252	0.95076
	0.92497	0.91377	0.9301			0.92067	0.93779	0.94161
	0.91494	0.92387	0.91918			0.90597	0.94617	0.93747
	0.91714	0.93121	0.93171			0.91459	0.92737	0.94517
	0.93141	0.91156	0.93446			0.91161	0.94886	0.94629
	0.92066	0.91857	0.94379			0.92589	0.92767	0.90959
	0.90693	0.94045	0.9072			0.90359	0.92387	0.91596
	0.91422	0.89855	0.93997			0.91922	0.94224	0.92785
	0.9112	0.91715	0.93345			0.92857	0.91143	0.8997
	0.88753	0.92571	0.92941			0.9112	0.90864	0.91084
	0.90847	0.93048	0.94			0.89845	0.93262	0.90341
	0.89026	0.90856	0.92834			0.93361	0.91727	0.92649
	0.90982	0.93686	0.93699			0.92325	0.93921	0.92695
	0.89955	0.92683	0.9266			0.93415	0.95122	0.88489
	0.91395	0.94606	0.92482			0.91853	0.92985	0.9402
	0.90152	0.94252	0.91825			0.89099	0.92486	0.9274
	0.91245	0.9347	0.92613			0.92358	0.92178	0.93126
		0.94833	0.93743				0.93778	0.92745
		0.93834	0.93376				0.93623	0.91855
		0.93611	0.93811				0.91185	0.9322
		0.92235	0.94385				0.9247	0.92378
		0.93184	0.91735				0.93725	0.94842
		0.91711	0.92333				0.94059	0.93662
		0.93788	0.94268				0.94116	0.92013
		0.92933	0.92268				0.92572	0.92102
		0.92367	0.93677				0.94289	0.93385
		0.94522	0.955				0.91885	0.9363
		0.93035	0.90263				0.93217	0.87405
		0.92863	0.91907				0.939	0.93916
		0.92223	0.94191				0.92814	0.9437
		0.91652	0.94613				0.89667	0.92127
		0.9345	0.94182				0.93032	0.89884
		0.92119	0.94362				0.91197	0.92916
		0.9375	0.93511				0.91757	0.93117
		0.92724	0.93202				0.93283	0.93557
		0.9222	0.95423				0.90592	0.93964
		0.91898	0.93367				0.88084	0.94534
		0.90973	0.93616				0.92381	0.95132
		0.93494	0.94961				0.91611	0.94076
		0.93037	0.93717				0.92639	0.94004
		0.91008	0.93317				0.91845	0.92044
		0.95621	0.92766				0.91113	0.95358
		0.91347	0.92844				0.90993	0.91067
		0.9277	0.90219				0.94098	0.94391
		0.93418	0.89791				0.90656	0.91766
		0.93366	0.93639				0.9398	0.93051
		0.92165	0.93857				0.9456	0.92771
		0.93586	0.93507				0.93234	0.90805
		0.91631	0.92012				0.92751	0.91178
		0.94588	0.93544				0.95062	0.9112
		0.94458	0.92247				0.92415	0.92996
		0.88615	0.92991				0.93473	0.90965
		0.93339	0.93369				0.91679	0.92978
		0.934	0.93954				0.94412	0.91683
		0.9137	0.9527				0.94168	0.90108
		0.91039	0.93792				0.88285	0.93181
		0.93552	0.92685				0.92836	0.91894
		0.92899	0.9305				0.93121	0.91619
		0.92808	0.93577				0.93558	0.89789
		0.92031	0.91925				0.92791	0.94439
		0.92422	0.93015				0.94233	0.93759
		0.91965	0.94153				0.9395	0.92699
		0.92353	0.9441				0.95125	0.92703
		0.92447	0.94663				0.92534	0.93205
		0.92474	0.93438				0.94164	0.93663
		0.94394	0.94261				0.92381	0.92185
			0.91622				0.92988	0.93858
			0.93126
