# Supplementary material for: Lipid saturation controls nuclear envelope function
Source: Nat Cell Biol. 2023 Aug 17;25(9):1290–302. doi: 10.1038/s41556-023-01207-8 (PMC10495262; doi:10.1038/s41556-023-01207-8)
Supplement: Source Data Extended Data Fig. 6 — Statistical source data. [file 41556_2023_1207_MOESM20_ESM.xlsx]

## Sheet: Source_Data_Ext_Data_Fig_6c
	Replicate #1, number of cells
	Nucleoplasmic	Leakage into cytoplasm
Sct1 3A	99	66
Sct1*	171	2
	Replicate #2, number of cells
	Nucleoplasmic	Leakage into cytoplasm
Sct1 3A	102	46
Sct1*	173	1
	Replicate #3, number of cells
	Nucleoplasmic	Leakage into cytoplasm
Sct1 3A	90	64
Sct1*	162	1
Sct1*=Sct1 G253L

## Sheet: Source_Data_Ext_Data_Fig_6d
	Replicate #1, number of cells
	Excluded from nucleus	Leakage into nucleus
Sct1 3A	66	54
Sct1*	120	5
	Replicate #2, number of cells
	Excluded from nucleus	Leakage into nucleus
Sct1 3A	77	53
Sct1*	148	4
	Replicate #3, number of cells
	Excluded from nucleus	Leakage into nucleus
Sct1 3A	56	47
Sct1*	122	5
	Replicate #4, number of cells
	Excluded from nucleus	Leakage into nucleus
Sct1 3A	53	50
Sct1*	127	7
Sct1*=Sct1 G253L

## Sheet: Source_Data_Ext_Data_Fig_6f
pmol	Control (wild-type)			Sct1 3A			Normoxia (-)			Hypoxia (-)			Normoxia C16:0			Hypoxia C16:0
class	Repl#1	Repl#2	Repl#3	Repl#1	Repl#2	Repl#3	Repl#1	Repl#2	Repl#3	Repl#1	Repl#2	Repl#3	Repl#1	Repl#2	Repl#3	Repl#1	Repl#2	Repl#3
PC	1056.41	1274.37	1088.9	999.769	1518.12	1450.82	1575.41	1489.57	1379.9	1241	1060.15	1160.2	1189.89	1297.08	1370.17	1310.98	1207.84	1736.57
PE	632.702	788.609	639.592	412.389	590.811	586.289	592.45	525.388	523.361	388.257	257.435	288.224	492.644	538.304	575.863	348.822	298.702	461.733
PI	849.975	1042.64	869.185	1467.74	2262.68	2076.62	873.371	820.964	781.537	844.377	689.894	820.819	676.73	798.372	849.874	1162.36	981.016	1563.18
PS	84.855	99.2435	83.8548	117.297	155.993	155.208	101.742	100.588	72.5185	116.811	85.6993	78.3717	87.7717	97.323	81.3852	74.8877	81.0255	114.962
